# Supplementary material for: Transcriptional profiling of C57 and DBA strains of mice in the absence and presence of morphine
Source: BMC Genomics. 2007 Mar 16;8:76. doi: 10.1186/1471-2164-8-76 (PMC1851712; doi:10.1186/1471-2164-8-76)
Supplement: Additional file 1 — STable1. The data provided represent genes showing differential expression. A. Genes showing differential expression between vehicle-treated C57 and DBA strains. B. Genes showing differential expression between morphine-treated C57 and DBA strains. C. Genes showing differential expression between vehicle and morphine-treated DBA. [file 1471-2164-8-76-S1.xls]

## Sheet: Reworked Con.txt
A.	Genes showing differential expression between vehicle-treated C57 and DBA strains
Probe set	Gene Title	C57 mean	C57 SE	DBA Mean	DBA SE	Fold change	P value
102696_s_at	phosphatidylinositol transfer protein, beta	2414.32	249.96	104.53	77.03	-23.1	0.007178
97752_at	riken cdna e130013n09 gene	8303.92	661.11	951.06	496.69	-8.73	0.001236
96277_at	actin related protein 2/3 complex, subunit 5	7315.22	385.16	1430.82	139.34	-5.11	0.001768
94518_at	aurora kinase a interacting protein 1	2772.33	112.56	546.35	83.96	-5.07	0.000155
99608_at	peroxiredoxin 2	7029.04	500.68	2382.35	232.25	-2.95	0.004407
103471_at	tbc1 domain family, member 15	2152.58	179.24	777.07	181.06	-2.77	0.005698
98474_r_at	tumor necrosis factor alpha induced protein 6	494.06	52.52	199.58	81.44	-2.48	0.0472
101741_at	riken cdna 2810433d01 gene	15166.4	949.45	6211	1133.98	-2.44	0.00414
98535_at	catechol-o-methyltransferase	9923.75	181.68	4515.69	624.16	-2.2	0.008714
99367_at	microtubule-associated protein, rp/eb family, member 1	476.96	56.78	217.41	37.15	-2.19	0.024547
101860_at	glia maturation factor, beta	983.19	88.44	467.68	143.79	-2.1	0.048331
101216_at		2963.19	254.84	1535.84	329.52	-1.93	0.029315
160482_at	acetyl-coenzyme a acyltransferase 1a	3647.72	280.3	1902.9	120.93	-1.92	0.013809
94982_f_at	riken cdna 1810009f08 gene	2082.9	190.67	1170.39	77.9	-1.78	0.027585
99048_g_at	myelin-associated oligodendrocytic basic protein	10355.4	248.45	5922.75	842.6	-1.75	0.026464
99607_at	s-phase kinase-associated protein 1a	12161.7	718.25	6939.05	573.9	-1.75	0.005465
102196_at	guanine nucleotide binding protein, alpha 11	2157.12	341.57	3680.03	226.14	1.71	0.026344
94312_at	riken cdna 2210010a19 gene	12942.2	893.31	22218.7	1445.21	1.72	0.009119
95611_at	lipoprotein lipase	431.28	40.96	747.34	69.52	1.73	0.025708
103402_at	transmembrane 7 superfamily member 3	3171.95	230.29	5515.78	470.77	1.74	0.022289
103608_at	phenylalanine-trna synthetase 2 (mitochondrial)	1717.31	117.73	3028.81	257.68	1.76	0.022056
93183_at	cdc91 cell division cycle 91-like 1 (s. cerevisiae)	436.55	34.57	768.56	71	1.76	0.0263
97448_at	phosphatidylserine decarboxylase	2907.42	249.67	5118.28	419.26	1.76	0.016792
95662_at	est x83328	1582.58	138.5	2803.04	120.93	1.77	0.002849
94531_at	coenzyme q9 homolog (yeast)	5105.2	453.99	9098.78	754.05	1.78	0.01648
93333_at	tubulin cofactor a	2376.47	174.93	4256.88	441.48	1.79	0.036911
160640_at	udp-n-acetyl-alpha-d-galactosamine:polypeptide n-acetylgalactosaminyltransferase 11	1009.71	118.89	1819.76	215.88	1.8	0.043823
101084_f_at	dolichyl-phosphate mannosyltransferase polypeptide 3	1674.78	274.73	3031.98	296.48	1.81	0.028614
160905_s_at	riken cdna a030009h04 gene	9834.46	601.74	17902.5	1584.15	1.82	0.024854
101097_at	mitochondrial ribosomal protein l21	1642.31	192.92	3001.59	315.48	1.83	0.029485
94852_at	glutamate-ammonia ligase (glutamine synthetase)	2706.62	124.83	4963.56	383.59	1.83	0.019548
96156_at	riken cdna 1110008h02 gene	4440.56	381.77	8148.01	819.11	1.83	0.029289
94017_s_at	splicing factor, arginine/serine-rich 10	8761.88	723.5	16095.9	1822.8	1.84	0.042053
160634_at	park2 co-regulated	1461.95	114.26	2739.67	194.04	1.87	0.008792
101215_at	gamma-aminobutyric acid (gaba-a) receptor, subunit alpha 2	1819.99	135.74	3427.89	141.81	1.88	0.00122
98762_f_at	zinc finger protein 97	2124	75.96	3984.97	286.2	1.88	0.017502
95759_at	riken cdna 2900092e17 gene	2306.7	108.19	4365.41	350.05	1.89	0.020167
100131_at	secretory granule neuroendocrine protein 1, 7b2 protein	11203.5	568.82	21290.8	728.71	1.9	0.000541
97710_f_at	riken cdna c530046l02 gene	1260.33	126.87	2395.44	151.56	1.9	0.004998
95075_at	nucleoporin 35	2992.15	154.26	5713.16	613.14	1.91	0.040289
99630_at	mitochondrial ribosomal protein l54	589.49	49.62	1128.19	80.36	1.91	0.007986
98761_i_at	zinc finger protein 97	2905.8	150.89	5650.88	276.47	1.94	0.002818
98761_i_at	cdna sequence bc018101	2905.8	150.89	5650.88	276.47	1.94	0.002818
92633_at	cathepsin z	1144.29	129.79	2323.36	243.76	2.03	0.022817
96047_at	retinol binding protein 4, plasma	1702.28	256.78	3451.85	346.6	2.03	0.018113
97948_at	retinoblastoma 1	759.19	41.98	1537.49	164.19	2.03	0.034956
94992_at	coatomer protein complex, subunit beta 1	3355.68	412.9	6872.41	939.9	2.05	0.047705
102338_at	phosphodiesterase 9a	582.96	57.73	1207.46	99.96	2.07	0.010456
96070_at	profilin 1	1764.91	111.01	3699.1	236	2.1	0.006075
101404_at	riken cdna 2310061i09 gene	353.79	47.2	749.46	63.11	2.12	0.009016
95590_at	asparagine-linked glycosylation 5 homolog (yeast, dolichyl-phosphate beta-glucosyltransferase)	1556.41	81.46	3318.91	362.89	2.13	0.034547
160565_at	creatine kinase, mitochondrial 1, ubiquitous	4363.86	519.84	9616.94	1196.06	2.2	0.032765
100990_g_at	integrin beta 1 binding protein 1	2376.32	127.46	5269.04	436.59	2.22	0.015948
97864_at	riken cdna 2510049i19 gene	1041.98	62.76	2344.38	229.97	2.25	0.023336
100989_at	integrin beta 1 binding protein 1	1456.2	171.95	3347.29	232.96	2.3	0.003776
93268_at	riken cdna 1110008e19 gene	3166.04	156.63	7738.61	560.06	2.44	0.010253
93972_at	expressed sequence al033311	5251.95	335.42	12931.5	1188.59	2.46	0.017194
93861_f_at	cathepsin e	5251.95	335.42	12931.5	1188.59	2.46	0.017194
93721_at	cap, adenylate cyclase-associated protein 1 (yeast)	1965.75	131.83	4907.67	399.77	2.5	0.011544
101589_at	high mobility group nucleosomal binding domain 2	3774.67	210.22	9975.64	944.72	2.64	0.018493
103010_at	riken cdna 2610005l07 gene	1619.21	124.21	4299.15	450.96	2.66	0.020924
160896_at	reticulocalbin 1	1823.42	142.45	4886.48	369.71	2.68	0.007502
93269_at	riken cdna 1110008e19 gene	5366.08	353.31	14664.3	1332.78	2.73	0.015009
97448_at	riken cdna 4933439c20 gene	6018.53	606.09	17821.3	1196.39	2.96	0.003243
97423_at	riken cdna 1500035h01 gene	2478.08	456.28	7466.29	331.09	3.01	0.001356
93860_i_at	cathepsin e	2644.24	392.36	8316.25	487.12	3.15	0.001005
102234_at	riken cdna 1810037i17 gene	1699.01	86.95	7732.41	674.2	4.55	0.011245
97458_at	guanine nucleotide binding protein, beta 1	2042.77	677.7	23991.5	958.12	11.74	0.000102
B.	Genes showing differential expression between morphine-treated C57 and DBA strains
Probe set	Gene Title	C57 mean	C57 SE	DBA mean	DBA SEM	Fold change	P value
102696_s_at	phosphatidylinositol transfer protein, beta	2292.93	165.62	136.17	80.97	-16.84	0.00156
97752_at	riken cdna e130013n09 gene	7896.58	845.21	660.9	285.63	-11.95	0.007908
96243_f_at	aldehyde dehydrogenase 9, subfamily a1	7771.39	497.16	1213.76	147.49	-6.4	0.003255
94312_at	riken cdna 2210010a19 gene	3187.65	183.02	516.37	95.14	-6.17	0.000982
103471_at	tbc1 domain family, member 15	2254.31	150.36	477.78	111.2	-4.72	0.001011
99608_at	peroxiredoxin 2	8040.48	364.22	2275.7	238.65	-3.53	0.000444
101741_at	riken cdna 2810433d01 gene	15212.8	989.99	5225.83	892.64	-2.91	0.00177
160482_at	acetyl-coenzyme a acyltransferase 1a	3632.72	227.69	1393.01	145.01	-2.61	0.002282
98535_at	catechol-o-methyltransferase	11417.1	462.23	4591.68	341.22	-2.49	0.000455
99367_at	microtubule-associated protein, rp/eb family, member 1	416.66	37	170.05	38.15	-2.45	0.009753
102768_i_at	sterol-c5-desaturase (fungal erg3, delta-5-desaturase) homolog (s. cerevisae)	638.4	61.44	265.4	39.53	-2.41	0.010529
102773_at	carbonic anhydrase 8	926.1	70.44	384.96	62.49	-2.41	0.004744
160605_s_at	ubiquitin specific peptidase 38	643.39	77.37	275.58	87.54	-2.33	0.035299
96277_at	actin related protein 2/3 complex, subunit 5	1179.39	157.92	508.2	81	-2.32	0.032705
96156_at	riken cdna 1110008h02 gene	2385.25	202.98	1041.16	136.43	-2.29	0.00781
104106_at	sno, strawberry notch homolog 1 (drosophila)	879.62	84.98	387.31	77.75	-2.27	0.013127
101528_at	transcription elongation factor a (sii) 1	2935.53	273.3	1314.01	144.19	-2.23	0.013106
96953_at	chemokine (c-x-c motif) ligand 14	6405.51	299.57	2880	333.46	-2.22	0.00148
160854_at	mitogen activated protein kinase kinase kinase 7	2389.66	154.5	1121.25	154.5	-2.13	0.00438
103832_at	tuftelin interacting protein 11	607.29	39.11	301.98	55.81	-2.01	0.014091
101851_at	cd200 antigen	2194.45	206.74	1116.55	110.41	-1.97	0.01857
94852_at	glutamate-ammonia ligase (glutamine synthetase)	2089.64	76.06	1078.09	71.59	-1.94	0.000648
101529_g_at	transcription elongation factor a (sii) 1	4806.13	294.4	2547.3	189.15	-1.89	0.005044
97239_at	dna segment, chr 19, erato doi 721, expressed	2390.74	131.04	1262.65	123.96	-1.89	0.003368
98472_at	histocompatibility 2, t region locus 23	1344.95	107.36	715.65	136.27	-1.88	0.024329
160440_at	mad homolog 4 (drosophila)	2288.66	227.07	1225.79	93.2	-1.87	0.02901
160829_at	pleckstrin homology-like domain, family a, member 1	1914.13	128.8	1039.12	112.72	-1.84	0.007254
96068_at	imp1 inner mitochondrial membrane peptidase-like (s. cerevisiae)	4284.29	234.28	2335.04	272.85	-1.83	0.005991
100307_at	nuclear factor i/x	1570.91	126.86	878.62	119.99	-1.79	0.016713
162263_f_at	laminin b1 subunit 1	4449.54	373.54	2479.73	266.41	-1.79	0.015778
97448_at	phosphatidylserine decarboxylase	5548.54	265.98	3125.8	433.99	-1.78	0.013974
93833_s_at	histone 1, h2bc	7952.53	568.29	4511.49	356.78	-1.76	0.010779
99149_at	tripartite motif-containing 59	1349.13	81.54	773.8	66.3	-1.74	0.006094
93088_at	beta-2 microglobulin	4687.62	417.05	2753.16	149.18	-1.7	0.031913
100989_at	integrin beta 1 binding protein 1	1678.32	151.82	2951.81	242.77	1.76	0.016629
100990_g_at	integrin beta 1 binding protein 1	2444.64	205.2	4306.96	422.95	1.76	0.030716
103010_at	riken cdna 2610005l07 gene	1794.09	101.44	3268.44	195.87	1.82	0.006823
93268_at	riken cdna 1110008e19 gene	3251.13	349.72	5903.47	246.03	1.82	0.004877
100131_at	secretory granule neuroendocrine protein 1, 7b2 protein	10406	1017.1	20187.3	581.12	1.94	0.002885
101589_at	high mobility group nucleosomal binding domain 2	4227.37	464.86	8293.6	342.94	1.96	0.002918
160896_at	reticulocalbin 1	1847.02	232.76	3645.99	451.68	1.97	0.038512
93269_at	riken cdna 1110008e19 gene	5302.45	432.44	11797.7	851.6	2.22	0.006733
93861_f_at	cathepsin e	4684.01	286.85	10492	1090.13	2.24	0.027026
93721_at	cap, adenylate cyclase-associated protein 1 (yeast)	1969.46	131.42	4514.91	579.5	2.29	0.042286
97864_at	riken cdna 2510049i19 gene	815.73	125.46	1901.51	184.69	2.33	0.011338
96020_at	complement component 1, q subcomponent, beta polypeptide	7958.12	501.68	18604.3	681.91	2.34	0.000374
97448_at	riken cdna 4933439c20 gene	6269.34	197.14	14779.5	1889.89	2.36	0.044597
96629_at	nudix (nucleoside diphosphate linked moiety x)-type motif 19	2342.58	466.97	6392.38	433.03	2.73	0.003195
102234_at	riken cdna 1810037i17 gene	1676.95	78.23	6302	515.89	3.76	0.010846
94853_at	guanine nucleotide binding protein, beta 1	1430.69	112.77	9172.01	519.1	6.41	0.003205
97458_at	guanine nucleotide binding protein, beta 1	1517.72	415.48	21797	911.81	14.36	0.000407
C.	Genes showing differential expression between vehicle and morphine-treated DBA mice
Probe set	Gene Title	Vehicle mean	Vehicle SE	Morphine mean	Morphine SE	Fold change	P value
103534_at	hemoglobin beta chain complex	10363.6	1225.6	4644.74	433.52	-2.23	0.031661
161055_r_at	riken cdna 6330409n04 gene	593.09	65.54	271.66	49.32	-2.18	0.019874
102144_f_at		1076.53	144.83	509.79	76.31	-2.11	0.039941
162457_f_at	hemoglobin alpha, adult chain 1	11128.1	992.3	5666.37	399.74	-1.96	0.01984
94781_at	hemoglobin alpha, adult chain 1	18204	857.99	9872.05	838.74	-1.84	0.002263
93294_at	connective tissue growth factor	3483.53	219.54	2025.02	147.73	-1.72	0.007724
92875_s_at	cop9 (constitutive photomorphogenic) homolog, subunit 7a (arabidopsis thaliana)	1676.39	358.78	3023.86	282.98	1.8	0.044867
92618_at	small edrk-rich factor 2	311.55	81.17	636	77.86	2.04	0.044896
