# Supplementary material for: Transcriptional profiling of C57 and DBA strains of mice in the absence and presence of morphine
Source: BMC Genomics. 2007 Mar 16;8:76. doi: 10.1186/1471-2164-8-76 (PMC1851712; doi:10.1186/1471-2164-8-76)
Supplement: Additional file 2 — STable2. The data provided represent genes showing differential expression using ANOVA. A. Genes showing main effect of strain. B. Genes showing main effect of treatment. C. Genes showing a strain by treatment interaction. [file 1471-2164-8-76-S2.xls]

## Sheet: Sheet1
A. Genes showing main effect of strain
probe set	F statistic	p-value	Annotation
97458_at	674.208	1.65129e-10	guanine nucleotide binding protein, beta 1
96156_at	475.908	9.16407e-10	riken cdna 1110008h02 gene
94312_at	363.249	3.43568e-09	riken cdna 2210010a19 gene
100131_at	287.368	1.0735e-08	secretory granule neuroendocrine protein 1, 7b2 protein
102696_s_at	285.414	1.10959e-08	phosphatidylinositol transfer protein, beta
101741_at	255.895	1.88133e-08	riken cdna 2810433d01 gene
96277_at	243.413	2.39456e-08	actin related protein 2/3 complex, subunit 5
97752_at	225.727	3.4425e-08	riken cdna e130013n09 gene
99608_at	213.548	4.49268e-08	peroxiredoxin 2
103471_at	161.254	1.71293e-07	tbc1 domain family, member 15
98535_at	153.807	2.14184e-07	catechol-o-methyltransferase
101998_at	143.551	2.96459e-07	riken cdna 4833420g17 gene
101620_at	120.012	6.84841e-07	glycoprotein 1b, alpha polypeptide
102234_at	116.587	7.83379e-07	riken cdna 1810037i17 gene
100117_at	107.072	1.16119e-06	diablo homolog (drosophila)
94852_at	106.859	1.17186e-06	glutamate-ammonia ligase (glutamine synthetase)
97325_at	101.792	1.4652e-06	dna segment, chr 14, erato doi 813, expressed
98616_f_at	98.4598	1.70666e-06	myosin, heavy polypeptide 7, cardiac muscle, beta
97932_f_at	96.4584	1.87471e-06	cd151 antigen
160482_at	95.5685	1.95577e-06	acetyl-coenzyme a acyltransferase 1a
97713_at	90.4801	2.50922e-06	riken cdna 2210010a19 gene
96020_at	84.5628	3.40858e-06	complement component 1, q subcomponent, beta polypeptide
100989_at	82.3019	3.85159e-06	integrin beta 1 binding protein 1
93860_i_at	78.3214	4.81216e-06	cathepsin e
97104_g_at	77.2807	5.10918e-06	riboflavin kinase
94524_at	75.4121	5.69968e-06	death associated protein 3
101288_at	74.4754	6.02637e-06	friend virus susceptibility 4
99367_at	74.3232	6.08156e-06	microtubule-associated protein, rp/eb family, member 1
93721_at	72.7992	6.66901e-06	cap, adenylate cyclase-associated protein 1 (yeast)
101044_at	72.622	6.74167e-06	aminolevulinate, delta-, dehydratase
97282_at	72.0276	6.99233e-06	melanoma antigen
95887_at	71.9025	7.04649e-06	sterol o-acyltransferase 1
96068_at	71.7894	7.09593e-06	imp1 inner mitochondrial membrane peptidase-like (s. cerevisiae)
101589_at	71.503	7.22292e-06	high mobility group nucleosomal binding domain 2
96629_at	69.7339	8.07082e-06	nudix (nucleoside diphosphate linked moiety x)-type motif 19
160854_at	69.0302	8.441e-06	mitogen activated protein kinase kinase kinase 7
97448_at	68.1172	8.95214e-06	riken cdna 4933439c20 gene
93269_at	67.9816	9.0312e-06	riken cdna 1110008e19 gene
100371_at	67.1224	9.55201e-06	heterogeneous nuclear ribonucleoprotein a1
160682_at	66.0701	1.02399e-05	riken cdna 6430706d22 gene
96535_at	65.2495	1.08178e-05	zinc finger protein 499
160872_f_at	65.1259	1.09082e-05	riken cdna 2310008h09 gene
101215_at	64.5336	1.13542e-05	gamma-aminobutyric acid (gaba-a) receptor, subunit alpha 2
97865_g_at	62.8141	1.27788e-05	riken cdna 2510049i19 gene
160474_at	62.1254	1.3409e-05	ribonuclease p 14 subunit (human)
99607_at	61.6475	1.38683e-05	s-phase kinase-associated protein 1a
102773_at	61.5604	1.39541e-05	carbonic anhydrase 8
100711_at	57.0314	1.94369e-05	ribosomal protein l10a
92820_at	56.1396	2.08032e-05	ubiquitin specific peptidase 2
93861_f_at	54.7008	2.32591e-05	cathepsin e
103571_at	53.9925	2.45954e-05	leukocyte specific transcript 1
98761_i_at	53.4814	2.56172e-05	zinc finger protein 97
93268_at	51.9214	2.90665e-05	riken cdna 1110008e19 gene
95286_at	51.2516	3.07172e-05	clusterin
162372_f_at	51.127	3.10365e-05	avian reticuloendotheliosis viral (v-rel) oncogene related b
161063_r_at	49.9659	3.42126e-05	expressed sequence r74740
101787_f_at	48.8898	3.75106e-05	gag
101483_at	48.0824	4.02377e-05	cyclin d-type binding-protein 1
160598_at	47.738	4.14731e-05	riken cdna a230106m15 gene
96070_at	47.2777	4.31963e-05	profilin 1
160794_at	46.3167	4.70785e-05	riken cdna 1110020e07 gene
94426_at	45.9186	4.8809e-05	thump domain containing 1
96243_f_at	45.7743	4.94551e-05	aldehyde dehydrogenase 9, subfamily a1
161487_f_at	45.7029	4.97785e-05	atp synthase, h+ transporting, mitochondrial f0 complex, subunit c (subunit 9), isoform 1
93412_at	45.4775	5.08163e-05	duffy blood group
100990_g_at	45.0818	5.27016e-05	integrin beta 1 binding protein 1
104694_at	45.0696	5.27609e-05	cdna sequence bc021442
101528_at	44.958	5.33085e-05	transcription elongation factor a (sii) 1
101851_at	44.6779	5.47134e-05	cd200 antigen
94017_s_at	44.14	5.75381e-05	splicing factor, arginine/serine-rich 10
94853_at	44.0795	5.78665e-05	guanine nucleotide binding protein, beta 1
97864_at	44.0776	5.78767e-05	riken cdna 2510049i19 gene
99874_at	43.6373	6.03373e-05	rap2b, member of ras oncogene family
99009_at	43.4672	6.13211e-05	nicotinamide nucleotide transhydrogenase
101117_at	42.1342	6.97384e-05	expressed sequence aa511261
97220_at	41.9773	7.08176e-05	down syndrome critical region homolog 2 (human)
103010_at	41.743	7.2467e-05	riken cdna 2610005l07 gene
92223_at	40.6253	8.1001e-05	complement component 1, q subcomponent, c chain
98474_r_at	40.0067	8.6243e-05	tumor necrosis factor alpha induced protein 6
160896_at	39.7297	8.87219e-05	reticulocalbin 1
100628_at	39.6077	8.98408e-05	nadh dehydrogenase (ubiquinone) 1, subcomplex unknown, 1
93865_s_at	39.6048	8.98672e-05	histocompatibility 2, t region locus 22
103267_i_at	39.5268	9.0592e-05	zinc finger protein 125
103608_at	38.7514	9.81885e-05	phenylalanine-trna synthetase 2 (mitochondrial)
99162_at	38.5767	0.000100005	survival motor neuron domain containing 1
97450_s_at	37.9738	0.000106588	dna segment, chr 18, wayne state university 181, expressed
95964_at	37.0691	0.000117474	riken cdna 3110083o19 gene
102992_at	36.8253	0.000120632	h2-k region expressed gene 6
160735_at	36.4778	0.000125313	lin-10 homolog (c. elegans)
96961_at	36.3795	0.000126675	polycomb group ring finger 2
161280_r_at	35.7695	0.000135545	pelota homolog (drosophila)
160324_at	35.614	0.000137925	replication protein a3
101529_g_at	34.6177	0.000154416	transcription elongation factor a (sii) 1
99506_at	34.5267	0.000156039	death-associated kinase 2
93565_at	34.4867	0.000156758	kinesin 2
103974_at	34.1895	0.000162228	transmembrane protease, serine 2
92280_at	34.1329	0.000163296	actinin, alpha 1
98762_f_at	33.9974	0.000165886	zinc finger protein 97
92190_at	33.8114	0.000169522	nuclear receptor subfamily 2, group c, member 1
160560_at	33.7373	0.000170997	hemoglobin beta chain complex
100042_at	33.723	0.000171283	hydroxyacyl glutathione hydrolase
94908_r_at	33.6757	0.000172235	riken cdna 1110001j03 gene
97268_i_at	33.2582	0.000180917	keratinocyte associated protein 2
104312_at	33.2526	0.000181037	abhydrolase domain containing 14a
99050_at	32.8758	0.000189334	caveolin 3
104225_at	32.7086	0.000193161	sorting nexin 5
99111_at	32.1831	0.000205812	clpb caseinolytic peptidase b homolog (e. coli)
97482_at	32.0783	0.000208452	calcium binding protein 39-like
96047_at	31.9984	0.000210493	retinol binding protein 4, plasma
98471_f_at	31.9898	0.000210714	kinesin family member c1
161451_r_at	31.9091	0.000212803	chloride channel 5
100755_at	31.6184	0.000220532	elastase 2a
92868_at	31.4099	0.000226286	protein-tyrosine sulfotransferase 2
94337_at	31.3092	0.000229128	growth arrest specific 2
160646_at	31.0728	0.000235972	glutathione reductase 1
95646_at	31.0563	0.000236459	carnitine palmitoyltransferase 2
96771_at	30.9999	0.000238131	v-erb-b2 erythroblastic leukemia viral oncogene homolog 3 (avian)
95413_at	30.9701	0.000239022	ocia domain containing 1
102856_at	30.7218	0.000246593	sry-box containing gene 10
161819_f_at	30.1843	0.000263991	lysosomal-associated protein transmembrane 5
103526_at	30.1707	0.000264451	peptidyl arginine deiminase, type ii
104374_at	30.1588	0.000264853	serine (or cysteine) peptidase inhibitor, clade a, member 3n
161656_r_at	29.9066	0.000273558	protein c
94349_at	29.6698	0.000282046	similar to nur77 downstream protein 1
160838_at	29.665	0.000282222	origin recognition complex, subunit 2-like (s. cerevisiae)
94854_g_at	29.5363	0.000286973	guanine nucleotide binding protein, beta 1
93088_at	29.4756	0.000289245	beta-2 microglobulin
161548_r_at	29.301	0.000295905	receptor-like tyrosine kinase
97483_at	29.1488	0.000301862	ribosomal protein l19
99046_at	29.1092	0.000303437	myelin-associated oligodendrocytic basic protein
160696_at	29.0816	0.000304538	cytotoxic granule-associated rna binding protein 1
94122_at	29.0279	0.000306696	myocilin
160790_s_at	29.0198	0.000307025	beta-transducin repeat containing protein
161200_i_at	28.9809	0.000308604	,cluster incl av257761:av257761 mus musculus cdna, 3' end /clone=4921539g10 /clone_end=3' /gb=av257761 /gi=6245220 /ug=mm.55579 /len=250 /note=replacement for probe set(s) 100849_r_at on mg-u74a
99562_at	28.7558	0.000317922	mannosidase 2, alpha b1
103918_at	28.7258	0.000319191	solute carrier family 15 (h+/peptide transporter), member 2
100064_f_at	28.6569	0.000322128	gap junction membrane channel protein alpha 1
94896_at	28.4929	0.000329241	heterogeneous nuclear ribonucleoprotein a/b
160516_at	28.3991	0.000333397	glucosidase, alpha, acid
95611_at	28.3046	0.000337648	lipoprotein lipase
160350_at	28.2457	0.00034033	glutathione transferase zeta 1 (maleylacetoacetate isomerase)
97132_at	28.136	0.000345395	sterol o-acyltransferase 2
94240_i_at	27.9731	0.000353081	similar to 60s ribosomal protein l29
97336_at	27.9229	0.00035549	cathepsin f
93833_s_at	27.8713	0.000357989	histone 1, h2bc
96239_at	27.8704	0.000358033	vaccinia related kinase 3
99048_g_at	27.6431	0.000369294	myelin-associated oligodendrocytic basic protein
98593_at	27.4976	0.000376724	cytidine monophospho-n-acetylneuraminic acid synthetase
101809_at	27.4141	0.000381069	complement component 1, q subcomponent-like 1
99166_at	27.2998	0.000387118	riken cdna 0610012g03 gene
97832_at	27.2743	0.000388481	cd97 antigen
93892_at	27.2731	0.000388546	cug triplet repeat, rna binding protein 2
160829_at	27.2489	0.000389848	pleckstrin homology-like domain, family a, member 1
94216_at	27.0455	0.00040099	succinate dehydrogenase complex, subunit c, integral membrane protein
160634_at	27.027	0.000402022	park2 co-regulated
160163_at	26.9251	0.000407768	riken cdna 2210010a19 gene
95559_at	26.8946	0.000409503	riken cdna 6330403k07 gene
99058_at	26.7167	0.000419823	high mobility group at-hook 2
161258_at	26.6985	0.000420897	wilms tumor homolog
161176_r_at	26.6523	0.000423636	stomatin
162379_r_at	26.5828	0.000427793	,cluster incl av245272:av245272 mus musculus cdna, 3' end /clone=4831437k04 /clone_end=3' /gb=av245272 /gi=6232731 /ug=mm.49694 /len=240 /note=replacement for probe set(s) 102502_i_at, 102503_r_at on mg-u74a
94720_at	26.5718	0.00042846	e26 avian leukemia oncogene 1, 5' domain
98780_at	26.4834	0.000433834	homeo box b3
96575_at	26.3976	0.000439128	ribosomal protein l8
93716_at	26.3935	0.00043938	hypothetical protein loc54129
100331_g_at	26.2701	0.000447135	peroxiredoxin 2
103065_at	26.1663	0.000453784	solute carrier family 20, member 1
103916_at	26.14	0.000455493	riken cdna 8430420c20 gene
162251_f_at	25.8049	0.000477891	expressed sequence r75364
162042_i_at	25.7087	0.000484565	v-rel reticuloendotheliosis viral oncogene homolog a (avian)
99037_at	25.6538	0.000488418	mitogen activated protein kinase kinase 7
94138_s_at	25.5023	0.000499259	fucosyltransferase 7
92413_at	25.4905	0.00050012	forkhead box k2
161219_r_at	25.4813	0.000500785	,cluster incl av250023:av250023 mus musculus cdna, 3' end /clone=4833420h09 /clone_end=3' /gb=av250023 /gi=6237482 /ug=mm.83917 /len=242 /note=replacement for probe set(s) 100869_r_at on mg-u74a
99335_at	25.3784	0.000508343	hexokinase 1
160384_at	25.3648	0.000509354	hla-b-associated transcript 1a
97449_at	25.214	0.000520699	dna segment, chr 18, wayne state university 181, expressed
96953_at	24.8398	0.000550207	chemokine (c-x-c motif) ligand 14
160351_at	24.5856	0.000571398	arginyl aminopeptidase (aminopeptidase b)
94434_at	24.5234	0.000576729	zinc finger protein 95
94284_at	24.3596	0.00059106	riken cdna 2500002n19 gene
93872_at	24.2053	0.000604963	glial cell line derived neurotrophic factor family receptor alpha 1
97342_at	24.1947	0.000605925	mitochondrial ribosomal protein s14
103219_at	24.1882	0.000606526	acid phosphatase, prostate
101473_at	24.1181	0.000612986	nicotinamide n-methyltransferase
160476_f_at	24.0916	0.00061545	ribosomal protein l18
162484_r_at	24.063	0.000618121	transmembrane emp24 domain containing 1
98129_at	23.9735	0.000626583	thymosin, beta 10
99651_at	23.8194	0.000641472	riken cdna 2610209m04 gene
104554_at	23.7941	0.000643954	nuclear receptor subfamily 2, group f, member 6
160905_s_at	23.5519	0.000668342	riken cdna a030009h04 gene
101110_at	23.5109	0.000672581	procollagen, type vi, alpha 3
162263_f_at	23.4771	0.000676098	laminin b1 subunit 1
97412_at	23.4635	0.000677512	riken cdna 3300001g02 gene
94114_at	23.4374	0.000680255	histone 1, h1a
161960_f_at	23.4344	0.000680568	dynein light chain lc8-type 2
93902_at	23.4213	0.000681947	growth factor receptor bound protein 2-associated protein 1
161747_i_at	23.3831	0.000685988	myosin vb
94531_at	23.2363	0.000701802	coenzyme q9 homolog (yeast)
103646_at	23.1892	0.000706966	carnitine acetyltransferase
103012_at	23.1172	0.000714949	chemokine (c-c motif) ligand 21b
98338_at	23.0341	0.000724301	engrailed 2
97197_r_at	23.011	0.00072693	friend virus susceptibility 4
101010_at	22.7449	0.000758006	myb binding protein (p160) 1a
161330_r_at	22.7234	0.000760589	adenine phosphoribosyl transferase
97203_at	22.66	0.000768253	marcks-like 1
101575_i_at	22.5835	0.000777635	serine (or cysteine) peptidase inhibitor, clade a, member 1a
162252_f_at	22.5108	0.000786678	pleckstrin homology domain containing, family a (phosphoinositide binding specific) member 1
92938_at	22.4375	0.000795922	gamma-aminobutyric acid (gaba-a) receptor, subunit alpha 1
96870_at	22.3306	0.00080964	aconitase 2, mitochondrial
102698_at	22.3171	0.000811385	endothelial pas domain protein 1
103555_at	22.235	0.000822149	chromatin modifying protein 4b
102135_at	22.2041	0.000826241	expressed sequence c78893
102196_at	22.1054	0.000839471	guanine nucleotide binding protein, alpha 11
96621_at	22.0137	0.000852004	riken cdna 1110061l23 gene
102653_at	21.9546	0.000860206	ryanodine receptor 2, cardiac
100828_at	21.952	0.000860567	myosin, light polypeptide 4
92248_at	21.9245	0.000864403	nuclear receptor subfamily 4, group a, member 2
161659_f_at	21.8518	0.000874671	acid phosphatase 1, soluble
96839_at	21.7797	0.000885008	riken cdna 1110014n23 gene
95662_at	21.7379	0.000891061	est x83328
101527_at	21.7303	0.000892174	transcription elongation factor a (sii) 1
103779_at	21.6836	0.000898999	run and tbc1 domain containing 3
161798_r_at	21.6356	0.000906097	general transcription factor iiic, polypeptide 4
102713_at	21.5995	0.000911469	gata binding protein 4
95703_at	21.5966	0.000911913	ubiquitin-like 1 (sentrin) activating enzyme e1a
99929_at	21.5737	0.000915334	exostoses (multiple) 2
94374_at	21.5156	0.000924126	wd repeat domain 13
92759_at	21.5083	0.000925229	laminin, beta 3
160466_at	21.4453	0.000934878	rae1 rna export 1 homolog (s. pombe)
93764_at	21.4438	0.000935116	nadh dehydrogenase (ubiquinone) 1 alpha subcomplex, 13
96258_at	21.3732	0.000946073	microsomal glutathione s-transferase 3
160992_at	21.3647	0.000947393	riken cdna 4633402d15 gene
94303_at	21.2724	0.000961982	heterogeneous nuclear ribonucleoprotein d
95075_at	21.1945	0.00097451	nucleoporin 35
99948_at	21.0973	0.000990406	expressed sequence ai225782
95032_at	21.0791	0.000993429	protein regulator of cytokinesis 1
97423_at	21.0621	0.000996241	riken cdna 1500035h01 gene
96886_at	21.0445	0.000999173	stabilin 1
104059_at	20.9859	0.00100902	chromodomain helicase dna binding protein 8
100692_at	20.9782	0.00101032	,cluster incl x16301:m.musculus rna for 18.8 family from nasopharyngeal carcinoma tumour /cds=unknown /gb=x16301 /gi=50759 /ug=mm.1340 /len=1419 /stra=for
92642_at	20.8819	0.00102678	carbonic anhydrase 2
104199_at	20.8457	0.00103305	tigger transposable element derived 5
94518_at	20.8416	0.00103376	aurora kinase a interacting protein 1
103783_at	20.7737	0.00104565	xenotropic and polytropic retrovirus receptor 1
103288_at	20.6055	0.00107583	nuclear receptor interacting protein 1
101976_at	20.58	0.00108048	cop9 (constitutive photomorphogenic) homolog, subunit 4 (arabidopsis thaliana)
93199_at	20.5479	0.00108639	dnaj (hsp40) homolog, subfamily c, member 8
96571_at	20.5457	0.0010868	protein kinase c, zeta
103867_at	20.4692	0.00110104	riken cdna 2210409e12 gene
94181_at	20.4561	0.0011035	scrapie responsive gene 1
101216_at	20.4272	0.00110895	,cluster incl r75193:mdb1137 mus musculus cdna, 3' end /clone_end=3' /gb=r75193 /gi=850124 /ug=mm.5306 /len=208 /stra=rev
160281_at	20.3948	0.00111511	lsm14 homolog a (scd6, s. cerevisiae)
94992_at	20.3804	0.00111784	coatomer protein complex, subunit beta 1
103613_at	20.3576	0.00112222	riken cdna 4933425l11 gene
97307_f_at	20.2869	0.00113588	nadh dehydrogenase (ubiquinone) 1 beta subcomplex, 5
95184_f_at	20.2728	0.00113865	,cluster incl aa419684:vc51g02.r1 mus musculus cdna, 3' end /clone=image-778130 /clone_end=3' /gb=aa419684 /gi=2080962 /ug=mm.24548 /len=243 /stra=rev
104361_at	20.2626	0.00114063	zinc finger protein 637
99047_at	20.2588	0.00114137	myelin-associated oligodendrocytic basic protein
92586_at	20.2554	0.00114204	glutamate dehydrogenase 1
92537_g_at	20.2111	0.00115077	adrenergic receptor, beta 3
101860_at	20.1792	0.0011571	glia maturation factor, beta
96165_at	19.9758	0.00119848	u2af homology motif (uhm) kinase 1
161763_r_at	19.9728	0.0011991	phosphatidylinositol-4-phosphate 5-kinase, type ii, gamma
160916_at	19.8683	0.00122106	riken cdna 2310005p05 gene
104057_at	19.8669	0.00122136	grpe-like 1, mitochondrial
92567_at	19.819	0.00123161	procollagen, type v, alpha 2
97647_at	19.8019	0.00123528	ribosomal protein s16
161657_f_at	19.7622	0.00124386	ribosomal protein 10
161974_r_at	19.6513	0.00126825	riken cdna 2810417h13 gene
97741_at	19.6435	0.00126998	thyroid stimulating hormone, beta subunit
101055_at	19.6143	0.00127651	protective protein for beta-galactosidase
94982_f_at	19.5426	0.0012927	riken cdna 1810009f08 gene
160446_at	19.5124	0.00129959	cdna sequence u46068
97311_at	19.4712	0.00130907	riken cdna 6720456b07 gene
161847_r_at	19.4062	0.00132419	riken cdna 2210016l21 gene
95545_at	19.3391	0.00134002	insulin-like growth factor 1
100902_at	19.3319	0.00134174	riken cdna 2610019f03 gene
161776_at	19.3253	0.00134331	matrilin 2
103247_at	19.3067	0.00134776	membrane protein, palmitoylated 3 (maguk p55 subfamily member 3)
92662_g_at	19.298	0.00134983	protein tyrosine phosphatase, receptor type, v
161596_f_at	19.2873	0.0013524	a kinase (prka) anchor protein 8
160988_r_at	19.2411	0.00136355	far upstream element (fuse) binding protein 1
100369_at	19.2119	0.00137066	st6 (alpha-n-acetyl-neuraminyl-2,3-beta-galactosyl-1,3)-n-acetylgalactosaminide alpha-2,6-sialyltransferase 6
97988_at	19.2085	0.00137151	myeloid ecotropic viral integration site-related gene 1
102558_at	19.1872	0.0013767	similar to histone h2b-616
93045_at	19.1679	0.00138145	atp-binding cassette, sub-family d (ald), member 3
100004_at	19.1643	0.00138235	riken cdna 5930412e23 gene
104658_at	19.1473	0.00138656	leukemia inhibitory factor receptor
160540_at	19.0998	0.00139838	bcl2-associated athanogene 1
93656_g_at	19.0962	0.00139928	upstream transcription factor 1
100701_r_at	19.0948	0.00139963	fushi tarazu 1 factor homolog, (drosophila)
96900_at	19.0494	0.00141104	nur77 downstream gene 2
96650_at	19.0236	0.00141759	au rna binding protein/enoyl-coenzyme a hydratase
100430_at	18.9376	0.00143966	leptin receptor
94536_s_at	18.8359	0.00146629	myosin light chain, regulatory b
161791_r_at	18.8162	0.00147152	tbc1 domain family, member 10a
98472_at	18.7851	0.00147982	histocompatibility 2, t region locus 23
160701_at	18.7691	0.00148411	axin 1
100703_at	18.7479	0.00148981	neuropeptide y receptor y2
104740_at	18.727	0.00149548	transcriptional adaptor 1 (hfi1 homolog, yeast) like
92265_f_at	18.6077	0.00152825	trove domain family, member 2
94327_at	18.5361	0.00154834	mitochondrial ribosomal protein s18a
102870_at	18.5265	0.00155105	riken cdna 5930418k15 gene
102275_at	18.4781	0.00156483	zinc finger protein 185
102126_at	18.4182	0.0015821	similar to ribosomal protein s12
92210_at	18.3521	0.00160144	angiopoietin 2
94351_r_at	18.3516	0.00160157	nad(p)h dehydrogenase, quinone 1
98113_at	18.3453	0.00160345	proteasome (prosome, macropain) subunit, beta type 1
99849_at	18.2793	0.00162304	riken cdna 1200016e24 gene
98291_at	18.2661	0.00162701	udp-gal:betagal beta 1,3-galactosyltransferase, polypeptide 6
101013_at	18.2112	0.00164358	ornithine decarboxylase antizyme
96735_at	18.1263	0.00166961	start domain containing 10
99093_at	18.0179	0.00170358	ribosomal protein s10
160164_at	18.0118	0.00170551	ubiquitin-conjugating enzyme e2 variant 1
100593_at	17.9963	0.00171045	troponin t2, cardiac
103645_at	17.996	0.00171055	dnaj (hsp40) homolog, subfamily b, member 8
94030_at	17.9853	0.00171396	comm domain containing 2
97269_f_at	17.9767	0.0017167	keratinocyte associated protein 2
95974_at	17.9469	0.0017263	guanylate nucleotide binding protein 1
102109_at	17.9281	0.00173237	ribosomal protein l13
101956_at	17.9209	0.0017347	cytoskeleton-associated protein 4
94210_at	17.9111	0.00173787	translocase of inner mitochondrial membrane 13 homolog (yeast)
161557_at	17.8381	0.00176176	menage a trois 1
95147_at	17.8191	0.00176806	6-phosphogluconolactonase
92927_at	17.7699	0.00178447	ets variant gene 1
95689_at	17.7517	0.00179061	mitochondrial carrier homolog 1 (c. elegans)
162096_at	17.6966	0.00180926	polymerase (dna directed), epsilon 3 (p17 subunit)
100496_at	17.6844	0.00181344	peptidylglycine alpha-amidating monooxygenase
96324_at	17.6659	0.00181976	lysyl-trna synthetase
98571_s_at	17.618	0.00183633	nascent polypeptide-associated complex alpha polypeptide
100458_at	17.5797	0.00184969	n-ethylmaleimide sensitive fusion protein attachment protein beta
97551_at	17.563	0.00185552	huntingtin interacting protein 1 related
103552_at	17.5513	0.00185965	nucleoporin 88
160333_at	17.5449	0.00186189	riken cdna 1110008f13 gene
160483_at	17.5415	0.00186309	transcription factor 4
102862_at	17.5045	0.00187622	riken cdna 5830404h04 gene
93677_at	17.4962	0.00187918	killer cell lectin-like receptor, subfamily d, member 1
102091_f_at	17.4766	0.0018862	,cluster incl aa407599:est00874 mus musculus cdna, 3' end /clone=c0003e09 /clone_end=3' /gb=aa407599 /gi=2065789 /ug=mm.42282 /len=285 /stra=rev
92763_at	17.4726	0.00188766	atp-binding cassette, sub-family b (mdr/tap), member 7
96879_at	17.4427	0.0018984	oxoglutarate dehydrogenase (lipoamide)
104216_at	17.4246	0.00190496	soc-2 (suppressor of clear) homolog (c. elegans)
94986_at	17.4218	0.00190596	guanine nucleotide binding protein (g protein), gamma 3 subunit
95423_at	17.4135	0.00190898	protein disulfide isomerase associated 4
97165_r_at	17.3719	0.00192419	dna segment, chr 2, erato doi 93, expressed
99477_at	17.3389	0.00193635	guanine nucleotide binding protein (g protein), gamma 12
93868_at	17.3268	0.00194085	nad(p) dependent steroid dehydrogenase-like
99478_at	17.2919	0.00195384	protein tyrosine phosphatase, receptor type, c polypeptide-associated protein
93838_at	17.1948	0.0019906	riken cdna 2700038c09 gene
160402_at	17.164	0.00200239	transcription elongation factor b (siii), polypeptide 2
97313_at	17.1176	0.00202039	guanosine diphosphate (gdp) dissociation inhibitor 1
93987_f_at	17.108	0.00202413	ribosomal protein l22 like 1
98618_at	17.0602	0.00204287	deoxythymidylate kinase
102891_at	17.0128	0.00206171	werner syndrome homolog (human)
104015_at	17.0003	0.00206671	methionyl aminopeptidase 1
103402_at	16.9668	0.00208017	transmembrane 7 superfamily member 3
103910_at	16.9272	0.0020962	taf10 rna polymerase ii, tata box binding protein (tbp)-associated factor
101866_at	16.8584	0.00212445	adp-ribosylation factor related protein 1
161423_r_at	16.8401	0.00213204	calpain 1
102110_at	16.7851	0.00215502	,cluster incl aa516748:vh84d06.r1 mus musculus cdna, 3' end /clone=image-893675 /clone_end=3' /gb=aa516748 /gi=2256207 /ug=mm.42585 /len=530 /stra=rev
161836_r_at	16.7672	0.00216256	zinc fingers and homeoboxes protein 1
102656_at	16.7062	0.00218854	integrin alpha 4
103824_at	16.6157	0.00222778	wolfram syndrome 1 homolog (human)
102265_at	16.6122	0.00222931	myogenic factor 6
161446_r_at	16.577	0.0022448	serine protease omi
93093_at	16.5521	0.00225586	myeloid cell leukemia sequence 1
100381_at	16.4667	0.00229423	actin, alpha 1, skeletal muscle
97133_at	16.4593	0.00229757	expressed sequence aa673488
99652_at	16.4363	0.00230806	hla-b associated transcript 5
101047_at	16.4105	0.0023199	cd99 antigen
100106_at	16.3913	0.00232874	trefoil factor 3, intestinal
99128_at	16.3614	0.00234261	atp synthase, h+ transporting, mitochondrial f1 complex, o subunit
98131_at	16.3492	0.00234828	crystallin, zeta
93325_at	16.3304	0.00235709	polymerase (rna) ii (dna directed) polypeptide e
102366_at	16.324	0.00236009	resistin
161016_at	16.3222	0.00236092	expressed sequence av011803
104153_at	16.3185	0.00236269	isovaleryl coenzyme a dehydrogenase
162163_at	16.3153	0.00236417	secretin
96216_at	16.296	0.00237329	orm1-like 1 (s. cerevisiae)
103444_at	16.25	0.00239518	hypothetical protein loc216023
161078_at	16.2308	0.00240437	,cluster incl aa607758:vo08f03.r1 mus musculus cdna, 5' end /clone=image-1040861 /clone_end=5' /gb=aa607758 /gi=2455193 /ug=mm.7053 /len=163 /note=replacement for probe set(s) 93473_f_at on mg-u74a
95072_at	16.2216	0.00240877	cytochrome c-1
98931_at	16.1901	0.002424	glucosamine (n-acetyl)-6-sulfatase
101519_at	16.1873	0.00242535	signal recognition particle 14
94206_at	16.1325	0.00245211	gene rich cluster, c10 gene
104680_at	16.0933	0.00247148	receptor (calcitonin) activity modifying protein 1
93496_at	16.0602	0.002488	elovl family member 5, elongation of long chain fatty acids (yeast)
101320_f_at	16.0601	0.00248806	similar to ig heavy chain v region 3 precursor
103548_at	16.0569	0.00248965	tachykinin 2
93452_at	16.0364	0.00249992	cerberus 1 homolog (xenopus laevis)
103092_at	15.9762	0.00253044	tripartite motif protein 37
100277_at	15.9373	0.00255042	inhibin beta-a
94255_g_at	15.9247	0.00255694	chloride intracellular channel 4 (mitochondrial)
97702_at	15.8907	0.00257455	,cluster incl au015180:au015180 mus musculus cdna, 3' end /clone=j0708g06 /clone_end=3' /gb=au015180 /gi=3369971 /ug=mm.38022 /len=585 /stra=rev
101212_at	15.8904	0.00257472	ribosomal protein s7
102193_at	15.86	0.00259062	riken cdna 4933424n09 gene
103738_at	15.8524	0.00259462	cdna sequence bc037034
160455_s_at	15.8337	0.00260452	zw10 interactor
161234_f_at	15.8253	0.00260897	septin 4
94981_i_at	15.8104	0.00261686	riken cdna 1810009f08 gene
100307_at	15.8057	0.00261935	nuclear factor i/x
98938_at	15.7888	0.00262838	riken cdna 1500026d16 gene
95645_at	15.7709	0.00263796	similar to nitrogen fixation cluster-like
95797_f_at	15.7418	0.00265367	vomeronasal 2, receptor, 1
93722_at	15.7041	0.00267415	endosulfine alpha
101891_at	15.672	0.0026917	hydroxysteroid (17-beta) dehydrogenase 2
98067_at	15.6541	0.00270161	cyclin-dependent kinase inhibitor 1a (p21)
102219_at	15.6448	0.00270673	regulatory factor x, 2 (influences hla class ii expression)
104503_at	15.6372	0.00271094	protein kinase n2
100406_at	15.6317	0.00271402	protein tyrosine phosphatase, non-receptor type 5
101191_at	15.6203	0.00272037	double c2, beta
94267_i_at	15.6029	0.00273009	ubiquitin-like 5
93519_s_at	15.5641	0.0027519	neural precursor cell expressed, developmentally down-regulated gene 8
100122_at	15.5429	0.00276388	guanine nucleotide binding protein, beta 5
92573_at	15.5426	0.00276403	protein phosphatase 2 (formerly 2a), regulatory subunit a (pr 65), alpha isoform
95091_at	15.4986	0.00278921	riken cdna 1110003h02 gene
102893_at	15.463	0.00280972	pou domain, class 2, transcription factor 1
160951_at	15.4558	0.00281391	serine (or cysteine) peptidase inhibitor, clade a (alpha-1 antiproteinase, antitrypsin), member 12
160548_at	15.4459	0.00281966	thioredoxin interacting protein
161257_r_at	15.4406	0.00282271	sorting nexin 17
96653_at	15.4288	0.00282961	ribonuclease t2
97383_at	15.4005	0.0028462	solute carrier family 6 (neurotransmitter transporter, taurine), member 6
101876_s_at	15.365	0.00286718	histocompatibility 2, t region locus 10
101573_f_at	15.3571	0.00287189	ribosomal protein l27a
102098_at	15.3484	0.00287709	ribosomal protein l36a
94246_at	15.3082	0.00290116	e26 avian leukemia oncogene 2, 3' domain
162288_f_at	15.2865	0.00291422	pyruvate carboxylase
101210_at	15.2699	0.00292435	zinc finger protein 651
92556_at	15.266	0.0029267	hydroxysteroid (17-beta) dehydrogenase 5
103755_at	15.2607	0.0029299	sh3 domain protein d19
96892_at	15.2562	0.00293267	proteasome (prosome, macropain) subunit, alpha type 1
99393_at	15.2488	0.00293715	bone morphogenetic protein 5
162276_i_at	15.2483	0.00293749	complement component 1, q subcomponent, beta polypeptide
93972_at	15.2181	0.00295604	expressed sequence al033311
160130_at	15.2005	0.00296686	wd repeat domain 26
101390_at	15.1967	0.00296924	mucin 3, intestinal
94266_at	15.1823	0.00297813	host cell factor c1 regulator 1 (xpo1-dependent)
162204_r_at	15.154	0.00299583	notch gene homolog 1 (drosophila)
97315_at	15.1466	0.00300046	polymerase (rna) ii (dna directed) polypeptide d
104052_at	15.1351	0.00300769	riken cdna 1810011k17 gene
96123_at	15.1126	0.00302189	lipopolysaccharide binding protein
98457_at	15.1044	0.00302704	solute carrier family 4 (anion exchanger), member 4
97705_at	15.1025	0.00302828	riken cdna 4930558a07 gene
161835_at	15.1001	0.00302974	s100 calcium binding protein g
95698_at	15.091	0.00303555	nadh dehydrogenase (ubiquinone) 1 beta subcomplex, 7
101591_at	15.0436	0.00306586	x-prolyl aminopeptidase (aminopeptidase p) 1, soluble
92760_at	14.9714	0.00311279	wiskott-aldrich syndrome homolog (human)
161808_f_at	14.9655	0.00311662	ena-vasodilator stimulated phosphoprotein
101978_at	14.9607	0.00311981	phosphatase, orphan 2
95010_at	14.9517	0.00312568	tnf receptor-associated factor 3
100607_at	14.9081	0.00315457	phospholipase d family, member 3
94277_at	14.8959	0.00316271	metaxin 1
160368_at	14.8908	0.00316612	splicing factor, arginine/serine-rich 7
101336_at	14.8875	0.00316836	similar to trypsin v-a precursor
162167_f_at	14.8839	0.00317074	phosphodiesterase 6b, cgmp, rod receptor, beta polypeptide
96703_at	14.8581	0.00318808	riken cdna 2810433c11 gene
93126_at	14.8353	0.00320355	creatine kinase, brain
95322_g_at	14.7755	0.00324444	5 hydroxytryptamine (serotonin) receptor 4
93399_at	14.7689	0.00324895	retinoic acid induced 2
102746_at	14.7536	0.0032595	cdna sequence bc089491
160271_at	14.7121	0.00328842	riken cdna 0610007c21 gene
100538_at	14.7105	0.00328956	superoxide dismutase 1, soluble
94936_at	14.7077	0.00329154	meprin 1 beta
96196_i_at	14.7016	0.00329582	similar to epidermal langerhans cell protein lcp1
160385_at	14.6817	0.00330979	glycine cleavage system protein h (aminomethyl carrier)
97710_f_at	14.654	0.00332944	riken cdna c530046l02 gene
104567_at	14.6391	0.00334005	mitochondrial ribosomal protein l46
93595_at	14.6225	0.00335192	tripeptidyl peptidase i
104207_at	14.598	0.0033695	riken cdna 6330505n24 gene
160355_at	14.5968	0.00337035	myc-associated zinc finger protein (purine-binding transcription factor)
160902_at	14.5883	0.00337652	factor 8-associated gene a
94555_at	14.5807	0.00338202	ring finger protein 167
101091_at	14.5727	0.00338781	smt3 suppressor of mif two 3 homolog 1 (yeast)
102680_g_at	14.5619	0.00339568	mucosal vascular addressin cell adhesion molecule 1
103965_at	14.5061	0.00343658	ectonucleoside triphosphate diphosphohydrolase 6
162246_r_at	14.5029	0.00343894	glutathione synthetase
92921_at	14.502	0.00343961	procollagen, type x, alpha 1
101131_at	14.495	0.00344477	cholinergic receptor, nicotinic, alpha polypeptide 7
97089_at	14.4607	0.00347031	folate hydrolase
96883_at	14.4402	0.00348567	eukaryotic translation initiation factor 3, subunit 4 (delta)
101046_at	14.4378	0.00348747	vimentin
99975_at	14.4344	0.00348999	protein-kinase, interferon-inducible double stranded rna dependent inhibitor, repressor of (p58 repressor)
102801_at	14.4285	0.00349445	bone gamma-carboxyglutamate protein, related sequence 1
161483_r_at	14.3995	0.00351641	synovial sarcoma, x breakpoint 2 interacting protein
102322_at	14.3978	0.00351767	udp-glucose dehydrogenase
98034_at	14.3591	0.00354725	histocompatibility 2, class ii, locus mb1
161888_r_at	14.3563	0.00354938	comm domain containing 9
99423_at	14.3426	0.0035599	mannoside acetylglucosaminyltransferase 3
92378_at	14.3366	0.00356453	protein tyrosine phosphatase, receptor type z, polypeptide 1
161580_f_at	14.3346	0.00356608	riken cdna 6330412f12 gene
101695_at	14.3302	0.00356951	eukaryotic translation initiation factor 3, subunit 6
100727_at	14.3065	0.00358781	ribosomal protein l28
101520_at	14.2777	0.00361035	spermatogenesis associated 6
98970_at	14.2772	0.00361076	geranylgeranyl diphosphate synthase 1
103073_i_at	14.2291	0.00364865	riken cdna 2310012m09 gene
92615_at	14.2159	0.00365918	nadh dehydrogenase (ubiquinone) 1 beta subcomplex, 6
99840_at	14.2065	0.00366667	prodynorphin
101105_at	14.1849	0.00368394	barrier to autointegration factor 1
103250_at	14.1695	0.00369633	deafness, autosomal dominant 5 homolog (human)
92540_f_at	14.1609	0.00370328	similar to mannan-binding lectin serine protease 2, isoform 1
94372_at	14.1585	0.00370521	nudix (nucleoside diphosphate linked moiety x)-type motif 1
103253_at	14.127	0.00373078	lin-7 homolog b (c. elegans)
99340_at	14.12	0.00373649	guanine nucleotide binding protein (g protein), beta polypeptide 2 like 1
161682_f_at	14.1078	0.00374651	gpi anchor attachment protein 1
92277_at	14.1057	0.00374817	riken cdna 2310020n23 gene
161619_f_at	14.0992	0.00375354	mitogen activated protein kinase 8 interacting protein 1
97196_at	13.9994	0.0038366	pregnancy specific glycoprotein 19
100453_at	13.9793	0.0038536	calcium/calmodulin-dependent protein kinase ii, beta
102934_s_at	13.9746	0.00385757	cell division cycle 25 homolog c (s. cerevisiae)
160120_i_at	13.9667	0.0038643	phospholipase a2, group ib, pancreas
161846_r_at	13.9561	0.00387332	myelin-associated glycoprotein
95049_at	13.948	0.00388019	riken cdna 1810009a06 gene
160521_at	13.907	0.00391544	ltv1 homolog (s. cerevisiae)
103734_at	13.9059	0.00391636	abelson helper integration site
93935_at	13.8992	0.00392223	nemo like kinase
161334_r_at	13.8974	0.00392379	riken cdna 2410017e24 gene
96941_at	13.8701	0.0039475	rab, member of ras oncogene family-like 4
101345_at	13.8684	0.00394897	egf-like domain 8
94453_at	13.8535	0.00396202	riken cdna 1810046j19 gene
103991_at	13.8433	0.00397099	alkaline phosphatase 5
160277_at	13.8094	0.00400085	syntaxin 12
94767_at	13.8047	0.0040051	ribosomal protein s11
160212_at	13.7712	0.00403492	tetratricopeptide repeat domain 4
96781_at	13.7707	0.00403542	rrn3 rna polymerase i transcription factor homolog (yeast)
101374_at	13.7621	0.00404314	keratin associated protein 6-1
98932_at	13.7532	0.00405108	riken cdna 4833427b12 gene
98117_at	13.7454	0.00405816	nadh dehydrogenase (ubiquinone) 1 alpha subcomplex, 1
93092_at	13.742	0.00406122	histocompatibility 2, class ii, locus dma
96135_at	13.7419	0.00406128	riken cdna 3110003a17 gene
93196_at	13.7215	0.0040798	vacuolar protein sorting 37a (yeast)
98575_at	13.719	0.00408205	fatty acid synthase
160581_at	13.6997	0.00409963	autophagy-related 16-like 1 (yeast)
98342_at	13.6631	0.00413324	ribosomal protein 10
101634_at	13.6535	0.00414209	nucleophosmin 1
102768_i_at	13.6532	0.00414235	sterol-c5-desaturase (fungal erg3, delta-5-desaturase) homolog (s. cerevisae)
97706_at	13.6355	0.00415874	histone deacetylase 1 pseudogene
93659_at	13.6212	0.00417212	calcium/calmodulin-dependent protein kinase ii alpha
102553_at	13.5937	0.00419782	similar to immunoglobulin light chain variable region
103736_at	13.5826	0.00420827	sam and sh3 domain containing 1
92387_at	13.5644	0.00422545	thromboxane a synthase 1, platelet
103631_at	13.5619	0.00422782	zinc finger protein 688
93675_at	13.5552	0.00423417	male germ cell-associated kinase
99993_at	13.5176	0.0042701	alanyl (membrane) aminopeptidase
102118_at	13.4983	0.00428862	ankyrin repeat domain 17
96529_at	13.4744	0.00431182	ap1 gamma subunit binding protein 1
95496_at	13.4467	0.00433876	phosphoribosyl pyrophosphate synthetase-associated protein 1
95432_f_at	13.4165	0.00436842	dna segment, chr 16, wayne state university 109, expressed
161210_f_at	13.4134	0.00437152	cyclic nucleotide gated channel alpha 2
96581_at	13.4128	0.00437202	neural cell adhesion molecule 2
93714_f_at	13.4118	0.00437304	similar to mhc h2-l antigen (
99806_at	13.4105	0.00437438	natriuretic peptide receptor 3
97979_at	13.4077	0.00437711	protein phosphatase 1, regulatory (inhibitor) subunit 7
104432_at	13.4009	0.00438386	rho family gtpase 2
93413_at	13.3829	0.00440174	telomeric repeat binding factor 2
97373_at	13.3823	0.00440233	solute carrier family 25 (mitochondrial deoxynucleotide carrier), member 19
99801_at	13.3799	0.00440473	nodal
160240_at	13.3517	0.00443284	riken cdna 1110003e01 gene
102848_f_at	13.3343	0.00445038	riken cdna 2610524h06 gene
161249_at	13.3156	0.00446927	adaptor protein complex ap-1, beta 1 subunit
104032_at	13.2891	0.00449626	microtubule associated serine/threonine kinase 3
95317_at	13.2831	0.0045024	bassoon
97788_at	13.2442	0.00454237	keratin complex 1, acidic, gene 12
161433_f_at	13.2289	0.00455825	phosphatidylinositol glycan, class a
98333_at	13.2163	0.00457134	ribosomal protein s18
96017_at	13.2141	0.00457364	riken cdna 0610006i08 gene
95076_at	13.209	0.00457897	riken cdna 1500032l24 gene
99991_at	13.1977	0.00459078	interleukin 17 receptor
162205_f_at	13.1948	0.00459376	protease, serine, 21
101074_at	13.1904	0.00459836	dolichyl-di-phosphooligosaccharide-protein glycotransferase
103715_at	13.1873	0.00460166	scinderin
103512_at	13.1736	0.00461603	benzodiazapine receptor, peripheral-like 1
93732_f_at	13.1705	0.00461928	gipc pdz domain containing family, member 1
161796_r_at	13.1647	0.00462545	potassium voltage-gated channel, subfamily q, member 1
96335_at	13.1564	0.00463421	mitochondrial ribosomal protein l38
101621_at	13.1516	0.00463927	androgen-binding protein eta
96300_f_at	13.1473	0.00464391	ribosomal protein s27
96084_at	13.1421	0.0046494	heterogeneous nuclear ribonucleoprotein d-like
161036_at	13.1175	0.00467566	solute carrier family 6 (neurotransmitter transporter), member 15
160230_at	13.1117	0.00468185	popeye domain containing 2
161519_f_at	13.0924	0.00470261	riken cdna 1700037h04 gene
101725_at	13.0711	0.00472557	udp-gal:betaglcnac beta 1,3-galactosyltransferase, polypeptide 1
98168_at	13.0507	0.00474777	ribosomal protein l7a
103653_at	13.0428	0.00475643	muscle and microspikes ras
94906_at	13.0379	0.0047618	alcohol dehydrogenase 1 (class i)
94071_at	13.0179	0.00478365	golgi snap receptor complex member 2
99497_at	13.0035	0.00479961	adp-ribosylation factor interacting protein 2
92384_at	13.0019	0.00480137	xeroderma pigmentosum, complementation group a
103763_at	13.0001	0.00480331	ash1 (absent, small, or homeotic)-like (drosophila)
93071_at	12.9977	0.00480599	tripartite motif protein 28
160252_at	12.9893	0.0048153	clathrin, heavy polypeptide (hc)
96166_at	12.9801	0.00482546	testis expressed gene 261
100023_at	12.9785	0.00482723	myeloblastosis oncogene-like 2
93525_f_at	12.9694	0.00483747	ubiquitin-conjugating enzyme e2, j2 homolog pseudogene
93665_at	12.9629	0.00484466	atpase, na+/k+ transporting, beta 2 polypeptide
104641_f_at	12.9365	0.00487432	riken cdna 2410018l13 gene
97519_at	12.9354	0.00487549	secreted phosphoprotein 1
97824_at	12.9345	0.0048765	nucleolar protein family a, member 2
95416_at	12.8945	0.00492176	ubiquitin specific peptidase 15
102776_at	12.8854	0.00493221	ubiquitin specific peptidase 38
94214_at	12.8807	0.00493757	fatty acid binding protein 3, muscle and heart
101914_at	12.8775	0.0049412	angel homolog 2 (drosophila)
94072_g_at	12.8681	0.00495193	golgi snap receptor complex member 2
97406_at	12.8379	0.00498673	core-binding factor, runt domain, alpha subunit 2, translocated to, 2 homolog (human)
98380_at	12.8335	0.00499181	potassium voltage-gated channel, subfamily h (eag-related), member 1
94022_at	12.8307	0.00499513	glioma tumor suppressor candidate region gene 2
95100_at	12.8006	0.00503018	anaphase-promoting complex subunit 5
93030_at	12.7915	0.00504082	ribosomal protein s27a
102959_at	12.7866	0.00504651	transducin-like enhancer of split 4, homolog of drosophila e(spl)
103005_s_at	12.785	0.00504836	cd44 antigen
101664_at	12.7586	0.00507946	ribosomal protein s3a
96289_at	12.7583	0.00507985	stomatin (epb7.2)-like 2
103235_at	12.7491	0.00509072	riken cdna 0710005a05 gene
94970_at	12.7454	0.00509519	protein phosphatase 4, regulatory subunit 2
94977_at	12.7229	0.0051219	inositol 1,4,5-triphosphate receptor 1
94034_at	12.7138	0.00513284	rex2, rna exonuclease 2 homolog (s. cerevisiae)
161466_r_at	12.6954	0.00515494	ankyrin repeat and socs box-containing protein 3
97343_at	12.6914	0.00515973	bin3, bicoid-interacting 3, homolog (drosophila)
104647_at	12.6876	0.00516433	prostaglandin-endoperoxide synthase 2
93946_at	12.6812	0.00517209	estrogen receptor 1 (alpha)
104701_at	12.6699	0.0051857	basic helix-loop-helix domain containing, class b2
92804_at	12.6607	0.00519686	polymerase (rna) ii (dna directed) polypeptide h
161492_i_at	12.6485	0.00521172	mannoside acetylglucosaminyltransferase 1
97240_g_at	12.6432	0.00521825	dna segment, chr 19, erato doi 721, expressed
101384_at	12.6322	0.00523175	degenerative spermatocyte homolog 2 (drosophila), lipid desaturase
161698_f_at	12.6261	0.00523916	arginine/proline rich coiled-coil 1
96567_at	12.6179	0.00524926	rhodopsin
98564_f_at	12.609	0.00526028	ribosomal protein s26
161140_r_at	12.606	0.00526393	hephaestin
95453_f_at	12.5943	0.00527843	s100 calcium binding protein a1
161399_r_at	12.5914	0.00528203	glycosylphosphatidylinositol specific phospholipase d1
96345_at	12.5857	0.00528908	ergic and golgi 3
100091_at	12.5737	0.00530403	solute carrier family 35, member b1
100465_i_at	12.5696	0.00530906	gene model 1673, (ncbi)
96267_at	12.5688	0.00531009	nadh dehydrogenase (ubiquinone) flavoprotein 1
94047_at	12.5685	0.00531046	riken cdna 0610031j06 gene
160224_at	12.5681	0.00531093	solute carrier family 35, member a4
103527_at	12.5401	0.00534609	solute carrier family 35, member e4
94269_at	12.5395	0.00534681	rab acceptor 1 (prenylated)
93580_at	12.529	0.00536004	pumilio 2 (drosophila)
160800_at	12.5278	0.00536149	zinc finger, ran-binding domain containing 1
103573_at	12.5127	0.00538071	phosphatidylinositol-4-phosphate 5-kinase, type 1 alpha
160208_at	12.5109	0.00538299	splicing factor 3b, subunit 3
162407_at	12.51	0.0053841	traf-interacting protein
96716_at	12.5007	0.00539591	riken cdna 1110003e01 gene
101484_at	12.4965	0.00540124	neighbor of brca1 gene 1
97012_f_at	12.4805	0.00542172	aurora kinase a interacting protein 1
93028_at	12.4792	0.00542336	h19 fetal liver mrna
95426_at	12.4785	0.00542428	enoyl coenzyme a hydratase, short chain, 1, mitochondrial
160565_at	12.4773	0.00542572	creatine kinase, mitochondrial 1, ubiquitous
104106_at	12.4726	0.00543177	sno, strawberry notch homolog 1 (drosophila)
100876_at	12.4615	0.00544608	fasciculation and elongation protein zeta 1 (zygin i)
98079_at	12.4476	0.00546397	carbonic anhydrase 14
95744_at	12.4415	0.00547188	atpase, h+ transporting, lysosomal v1 subunit a
104343_f_at	12.4387	0.00547547	phospholipase a2, group xiia
162435_f_at	12.4281	0.0054892	fasciculation and elongation protein zeta 1 (zygin i)
96591_at	12.3982	0.00552815	reelin
100633_at	12.3948	0.00553265	moco sulphurase c-terminal domain containing 2
93114_at	12.385	0.00554546	atp synthase, h+ transporting, mitochondrial f0 complex, subunit f, isoform 2
95462_at	12.383	0.00554816	basic leucine zipper and w2 domains 2
101353_at	12.3816	0.00555006	similar to putative pheromone receptor (go-vn5)
103590_at	12.3711	0.00556389	gamma-glutamyl carboxylase
98149_s_at	12.3623	0.00557543	riken cdna 1110033j19 gene
100464_at	12.3312	0.00561681	riken cdna 3110043o21 gene
94244_at	12.3098	0.00564542	inositol hexaphosphate kinase 1
92305_s_at	12.3009	0.00565742	pou domain, class 2, transcription factor 2
92699_at	12.2967	0.00566313	solute carrier family 7 (cationic amino acid transporter, y+ system), member 9
101380_at	12.2961	0.00566396	nudix (nucleoside diphosphate linked moiety x)-type motif 14
97477_at	12.2952	0.00566508	translocase of inner mitochondrial membrane 8 homolog b (yeast)
162011_f_at	12.2773	0.00568937	ras homolog gene family, member u
100592_at	12.2752	0.00569225	growth hormone inducible transmembrane protein
102224_at	12.2644	0.00570685	hypothetical protein d930020l01
95690_at	12.2452	0.00573308	sorting and assembly machinery component 50 homolog (s. cerevisiae)
103517_at	12.2418	0.00573779	riken cdna a530040e14 gene
162400_f_at	12.2413	0.00573844	mms19 (met18 s. cerevisiae)-like
99630_at	12.2404	0.00573962	mitochondrial ribosomal protein l54
92388_at	12.2386	0.0057421	cdna sequence bc038311
95092_at	12.2384	0.00574237	protein phosphatase 3, catalytic subunit, alpha isoform
161745_f_at	12.2265	0.00575875	heat shock protein, 110 kda
97948_at	12.2122	0.0057784	retinoblastoma 1
94863_r_at	12.199	0.00579669	dynein light chain roadblock-type 1
97120_at	12.1836	0.00581808	dna segment, chr 7, erato doi 59, expressed
94025_at	12.1783	0.00582553	proteasome (prosome, macropain) subunit, beta type 3
100758_at	12.149	0.0058666	ribosomal protein s28
162106_f_at	12.1455	0.0058715	keratin complex 1, acidic, gene 3
102691_at	12.1431	0.00587489	zinc finger protein 385
104297_at	12.122	0.00590477	riken cdna 1700081h05 gene
162235_f_at	12.1217	0.00590515	prp19/pso4 pre-mrna processing factor 19 homolog (s. cerevisiae)
93019_at	12.1206	0.00590673	h2a histone family, member x
93988_at	12.0975	0.00593965	proteasome (prosome, macropain) subunit, alpha type 7
101121_at	12.0881	0.005953	riken cdna 2410071b14 gene
101581_at	12.0793	0.00596565	ubiquitin protein ligase e3a
100126_at	12.0763	0.00596998	riken cdna 2410152e03 gene
98020_at	12.0747	0.00597231	developmentally regulated gtp binding protein 1
93276_at	12.0523	0.00600458	hematological and neurological expressed sequence 1
97565_r_at	12.0348	0.00602994	transcription factor dp 1
93596_i_at	12.0295	0.00603763	atp synthase, h+ transporting, mitochondrial f1 complex, epsilon subunit
101050_at	12.0208	0.00605037	riboflavin kinase
96494_at	12.0124	0.00606272	kelch-like 24 (drosophila)
93649_f_at	12.0089	0.00606772	proline rich protein mp4
104561_at	12.008	0.00606912	general transcription factor iiic, polypeptide 5
104573_at	12.0006	0.00607992	bola-like 2 (e. coli)
102557_at	11.9976	0.00608441	hypothetical protein 1190022l06
102288_at	11.9887	0.00609743	cd3 antigen, zeta polypeptide
103449_at	11.9776	0.00611384	lsm14 homolog b (scd6, s. cerevisiae)
92828_at	11.9757	0.00611668	dolichol-phosphate (beta-d) mannosyltransferase 1
95431_at	11.9726	0.00612124	dna segment, chr 16, wayne state university 109, expressed
98339_at	11.943	0.00616534	synaptotagmin 11
97520_s_at	11.9347	0.00617777	neuronatin
98300_at	11.932	0.00618171	calcium channel, voltage-dependent, alpha2/delta subunit 3
93559_at	11.9264	0.0061901	apurinic/apyrimidinic endonuclease 1
94933_at	11.9099	0.00621501	cdna sequence bc008155
96761_at	11.8974	0.00623395	solute carrier family 44, member 4
100985_at	11.8881	0.00624801	seven in absentia 1a
160087_at	11.8863	0.00625075	prolactin regulatory element binding
104468_at	11.8761	0.00626624	inner centromere protein
160383_at	11.8581	0.00629377	cytochrome c oxidase subunit viia polypeptide 2-like
161131_r_at	11.8486	0.00630837	,cluster incl av250694:av250694 mus musculus cdna, 3' end /clone=4833425l22 /clone_end=3' /gb=av250694 /gi=6238153 /ug=mm.78028 /len=239 /note=replacement for probe set(s) 99879_f_at on mg-u74a
97661_at	11.8377	0.00632515	testis nuclear rna binding protein
93782_at	11.8321	0.0063337	ring finger protein 4
100404_at	11.8233	0.0063473	intraflagellar transport 88 homolog (chlamydomonas)
101781_f_at	11.8127	0.00636371	similar to h3 histone, family 3b
103269_f_at	11.8125	0.00636408	zinc finger protein 125
92303_at	11.8014	0.00638137	protein tyrosine phosphatase, receptor type, r
101630_f_at	11.7765	0.00642027	vomeronasal 2, receptor, 1
160740_at	11.7726	0.00642645	gene model 561, (ncbi)
93980_at	11.7673	0.00643471	rna binding motif protein 13
94263_f_at	11.7631	0.00644139	proteasome (prosome, macropain) subunit, beta type 7
99896_at	11.7594	0.00644713	melanocortin 5 receptor
96963_s_at	11.7559	0.00645268	immunoglobulin light chain variable region
101641_at	11.7417	0.00647519	immunoglobulin kappa chain variable 21 (v21)
162287_r_at	11.7377	0.00648147	chloride channel calcium activated 3
99875_at	11.7276	0.00649751	hairless
104720_at	11.7263	0.00649958	riken cdna 2610108l02 gene
94220_at	11.7193	0.00651073	sh3 domain binding glutamic acid-rich protein-like 3
98563_f_at	11.7153	0.00651711	similar to microspherule protein 1 (58 kda microspherule protein)
92788_f_at	11.6905	0.00655689	centrin 3
101368_at	11.6831	0.00656887	reproductive homeobox 5
97885_at	11.6807	0.00657271	riken cdna 1810009m01 gene
97053_at	11.6735	0.00658434	chemokine (c motif) receptor 1
160837_at	11.6657	0.006597	pdz and lim domain 7
96280_at	11.6618	0.00660328	nadh dehydrogenase (ubiquinone) 1 alpha subcomplex, 2
97725_at	11.6517	0.00661978	bone morphogenetic protein receptor, type 1b
104767_f_at	11.6504	0.00662191	mitochondrial ribosomal protein s18a
93889_f_at	11.6416	0.00663627	histone 1, h2ba
96155_at	11.634	0.00664863	cdk5 regulatory subunit associated protein 3
103272_at	11.6212	0.0066696	calpain 3
161651_f_at	11.6052	0.00669592	origin recognition complex, subunit 2-like (s. cerevisiae)
104316_at	11.5959	0.0067114	guanine nucleotide binding protein, alpha 13
93697_at	11.5859	0.00672797	chromobox homolog 4 (drosophila pc class)
96550_at	11.554	0.00678106	c1galt1-specific chaperone 1
98890_at	11.5365	0.00681047	riken cdna 1700012g19 gene
161986_f_at	11.5263	0.0068277	glutathione peroxidase 5
101027_s_at	11.5038	0.00686581	pituitary tumor-transforming 1
101585_at	11.4898	0.00688985	progesterone receptor membrane component 1
102137_f_at	11.4882	0.00689253	reticulon 3
92790_at	11.4791	0.00690805	karyopherin (importin) alpha 2
101985_at	11.4774	0.00691104	plasminogen
160241_at	11.4763	0.00691287	a disintegrin and metallopeptidase domain 17
98287_at	11.4715	0.00692114	dipeptidylpeptidase 6
102356_at	11.4354	0.00698346	wd repeat domain 23
99616_s_at	11.4317	0.00698988	riken cdna 0610040d20 gene
95949_at	11.4196	0.00701103	dna segment, chr x, erato doi 11, expressed
100048_at	11.3893	0.00706405	ras-related protein-1a
97136_at	11.3884	0.0070657	transient receptor potential cation channel, subfamily m, member 7
96291_f_at	11.3839	0.0070736	nadh dehydrogenase (ubiquinone) fe-s protein 6
96281_at	11.3799	0.00708074	atpase, h+ transporting, lysosomal v1 subunit g1
94268_f_at	11.3771	0.00708554	ubiquitin-like 5
101834_at	11.3757	0.0070881	protein kinase, mitogen activated kinase 3
93879_f_at	11.3726	0.00709354	defensin related cryptdin 3
161135_f_at	11.3662	0.00710485	sac3 domain containing 1
97758_at	11.3639	0.00710901	peroxiredoxin 1
97976_at	11.3513	0.0071314	kinectin 1
101423_at	11.3494	0.00713469	dead (asp-glu-ala-asp) box polypeptide 46
94032_at	11.3362	0.00715832	apoa-i binding protein
101552_at	11.3229	0.00718223	solute carrier family 34 (sodium phosphate), member 1
93965_r_at	11.3204	0.00718667	dead (asp-glu-ala-asp) box polypeptide 6
93539_at	11.309	0.00720719	anaphase promoting complex subunit 13
161335_r_at	11.3027	0.00721862	small nuclear ribonucleoprotein b
98946_at	11.2997	0.00722393	wsb-1
162299_f_at	11.2983	0.00722661	phosphatidylethanolamine-binding protein pseudogene
93678_s_at	11.2813	0.00725743	killer cell lectin-like receptor subfamily k, member 1
161056_at	11.2769	0.00726542	gene model 1103, (ncbi)
95998_at	11.2756	0.0072677	,cluster incl c79930:c79930 mus musculus cdna, 3' end /clone=j0073h08 /clone_end=3' /gb=c79930 /gi=2520260 /ug=mm.25070 /len=597 /stra=rev
96611_at	11.2753	0.00726831	nadh dehydrogenase (ubiquinone) 1 alpha subcomplex 11
103017_at	11.2692	0.00727945	g protein-coupled receptor 137b
97446_at	11.258	0.00730003	deah (asp-glu-ala-his) box polypeptide 30
95397_at	11.2483	0.00731773	riken cdna d430019h16 gene
100400_at	11.2345	0.00734319	riken cdna 4921531g14 gene
160953_at	11.2101	0.00738829	calcium channel, voltage-dependent, t type, alpha 1h subunit
95345_at	11.1989	0.00740922	trophoblast glycoprotein
104715_at	11.1885	0.00742857	ubiquitin-associated protein 2
96955_at	11.1668	0.00746946	atpase, h+ transporting, lysosomal v0 subunit e2
160306_at	11.1537	0.00749401	thyroid hormone responsive spot14 homolog (rattus)
100693_at	11.1422	0.00751593	gamma-aminobutyric acid (gaba-a) receptor, subunit gamma 3
96391_at	11.1306	0.00753795	,cluster incl c80836:c80836 mus musculus cdna, 3' end /clone=j0089a10 /clone_end=3' /gb=c80836 /gi=2521166 /ug=mm.25089 /len=401 /stra=rev
97324_at	11.1233	0.00755191	riken cdna 5133401n09 gene
161493_at	11.1224	0.00755349	,cluster incl av090440:av090440 mus musculus cdna /clone=2310050f14 /clone_end=3' /gb=av090440 /gi=5237988 /ug=mm.64458 /len=275 /note=replacement for probe set(s) 95809_at on mg-u74a
161738_f_at	11.1155	0.00756672	ilvb (bacterial acetolactate synthase)-like
103650_at	11.1003	0.00759585	vacuolar protein sorting 53 (yeast)
100350_at	11.0972	0.00760192	,cluster incl c80925:c80925 mus musculus cdna, 3' end /clone=j0090g05 /clone_end=3' /gb=c80925 /gi=2521255 /ug=mm.88716 /len=653 /stra=rev
99045_at	11.097	0.00760225	enolase 2, gamma neuronal
97260_at	11.0962	0.00760384	camp-regulated phosphoprotein 19
162501_at	11.091	0.00761389	gene rich cluster, c10 gene
92250_s_at	11.084	0.00762731	papillary renal cell carcinoma (translocation-associated)
97950_at	11.0801	0.0076349	xanthine dehydrogenase
102374_at	11.0734	0.00764783	down syndrome critical region gene 1-like 2
160302_at	11.0699	0.00765463	riken cdna 1200003c05 gene
161299_r_at	11.0687	0.00765698	lymphocyte antigen 6 complex, locus e
98343_s_at	11.0679	0.00765855	zinc finger protein 2, y linked
98626_at	11.0389	0.00771508	riken cdna 1810017g16 gene
100297_at	11.0365	0.00771977	wd repeat domain 26
160444_at	11.0315	0.00772966	phosphatidylinositol glycan, class x
161411_i_at	11.0155	0.00776105	lipase, hormone sensitive
94160_at	11.0126	0.00776687	ephrin b3
162280_f_at	11.0094	0.0077731	nadh dehydrogenase (ubiquinone) 1 beta subcomplex, 10
103239_at	11.0069	0.00777814	caudal type homeo box 2
99140_at	11.0015	0.00778868	riken cdna 2310039d06 gene
100995_at	10.9997	0.0077923	cdkn1a interacting zinc finger protein 1
99492_at	10.9945	0.00780255	catenin beta interacting protein 1
97712_at	10.9795	0.00783254	phosphatidylinositol-3-phosphate/phosphatidylinositol 5-kinase, type iii
95643_at	10.9774	0.00783676	wd repeat domain 6
95536_at	10.9662	0.00785911	transcription elongation factor b (siii), polypeptide 3
93982_at	10.9622	0.00786709	der1-like domain family, member 1
104191_at	10.9615	0.00786854	zinc finger, x-linked, duplicated a
99096_at	10.9579	0.00787562	dead (asp-glu-ala-asp) box polypeptide 24
99595_at	10.9457	0.00790023	selenoprotein w, muscle 1
93563_s_at	10.9447	0.00790218	nidogen 2
98544_at	10.9392	0.00791345	guanylate kinase 1
94699_at	10.9386	0.00791451	iap promoted placental gene
104099_at	10.9322	0.00792743	peptidoglycan recognition protein 1
102047_at	10.9251	0.00794199	n-myristoyltransferase 1
102867_at	10.9238	0.00794457	tea domain family member 4
104756_at	10.9107	0.00797112	riken cdna 2310047m15 gene
93634_at	10.9092	0.00797419	f-box and wd-40 domain protein 11
160226_at	10.9073	0.00797817	g elongation factor 1
104766_at	10.8966	0.00799988	nucleolar protein family a, member 1 (h/aca small nucleolar rnps)
104102_at	10.8787	0.00803676	serine protease omi
103711_at	10.8739	0.00804652	caspase 9
98153_at	10.8719	0.00805073	chaperonin subunit 3 (gamma)
103656_at	10.8611	0.00807295	lanc (bacterial lantibiotic synthetase component c)-like 1
97259_at	10.8611	0.00807312	camp-regulated phosphoprotein 19
95029_at	10.856	0.00808366	atpase type 13a1
95893_at	10.8504	0.0080953	b lymphoid kinase
99617_at	10.8472	0.00810178	sec24 related gene family, member c (s. cerevisiae)
160541_at	10.8326	0.00813217	eukaryotic translation initiation factor 3, subunit 5 (epsilon)
94005_at	10.8325	0.00813238	peptidase (mitochondrial processing) beta
104292_at	10.8213	0.00815594	eyes absent 2 homolog (drosophila)
104429_at	10.8205	0.00815759	transporter 2, atp-binding cassette, sub-family b (mdr/tap)
99838_at	10.8086	0.00818259	acyloxyacyl hydrolase
103268_r_at	10.8077	0.00818434	zinc finger protein 125
96686_i_at	10.8008	0.00819897	riken cdna 2010100o12 gene
97538_at	10.7894	0.00822308	beta-glucuronidase structural
103302_r_at	10.7863	0.00822952	sry-box containing gene 3
92553_at	10.7832	0.00823618	esterase d/formylglutathione hydrolase
97848_at	10.7812	0.00824032	rna binding motif protein, x chromosome
161946_r_at	10.7812	0.00824034	sorbin and sh3 domain containing 1
95635_g_at	10.7802	0.0082426	riken cdna 0610010k14 gene
160381_at	10.7727	0.00825843	mitochondrial ribosomal protein l50
101421_at	10.7646	0.00827567	ring finger protein 5
160772_i_at	10.761	0.0082833	dna segment, chr 11, erato doi 730, expressed
94778_at	10.7588	0.00828815	aldehyde dehydrogenase family 1, subfamily a7
100024_at	10.748	0.00831112	shroom
104679_at	10.7353	0.00833854	txk tyrosine kinase
103345_at	10.7331	0.00834313	spectrin alpha 2
99101_at	10.7311	0.00834756	eukaryotic translation initiation factor 3, subunit 7 (zeta)
97529_at	10.7306	0.00834869	annexin a8
100752_at	10.7221	0.00836694	retinal pigment epithelium derived rhodopsin homolog
98543_at	10.7031	0.00840818	cathepsin s
98901_at	10.7011	0.00841241	riken cdna 1110008b24 gene
161092_at	10.7009	0.00841297	uridine monophosphate synthetase
104208_at	10.6777	0.00846349	phosphatidylinositol 4-kinase, catalytic, alpha polypeptide
160557_at	10.6706	0.0084791	tumor-suppressing subchromosomal transferable fragment 4
92282_at	10.6694	0.00848181	riken cdna 2610304g08 gene
100965_at	10.666	0.00848926	cytochrome c oxidase, subunit viiic
98076_at	10.6656	0.00849005	endoplasmic reticulum protein 29
94367_at	10.6507	0.00852288	uridine-cytidine kinase 2
96185_at	10.6464	0.00853244	adaptor-related protein complex 3, delta 1 subunit
103342_at	10.6438	0.00853821	embryonic ectoderm development
95732_at	10.6397	0.0085472	splicing factor 3b, subunit 5
92599_at	10.6345	0.00855888	phosphoglycerate mutase 2
95663_at	10.6344	0.00855912	matrix metallopeptidase 2
96834_at	10.6343	0.00855924	riken cdna 2610029m16 gene
99662_at	10.6323	0.00856358	nucleoporin 85
94860_at	10.6167	0.00859851	translocase of inner mitochondrial membrane 17a
93907_f_at	10.6166	0.00859866	ccr4 carbon catabolite repression 4-like (s. cerevisiae)
103271_at	10.616	0.00859998	low density lipoprotein receptor-related protein 6
161475_f_at	10.6018	0.00863172	cytochrome c oxidase, subunit viiic
162394_r_at	10.5993	0.00863746	janus kinase 3
93057_at	10.5683	0.00870732	basic transcription factor 3
161740_r_at	10.5674	0.00870948	recombination activating gene 1
160207_at	10.5655	0.00871364	atp citrate lyase
96329_at	10.5635	0.00871819	riken cdna 2410104i19 gene
95471_at	10.5627	0.00872012	cyclin-dependent kinase inhibitor 1c (p57)
100698_at	10.5618	0.00872204	paired like homeodomain factor 1
101312_at	10.5402	0.0087714	glutamate receptor, ionotropic, nmda2b (epsilon 2)
94053_at	10.5297	0.00879535	cleavage and polyadenylation specific factor 3-like
96249_at	10.5204	0.00881676	selenoprotein
160958_at	10.516	0.0088268	riken cdna 9430016h08 gene
93257_at	10.4989	0.00886637	dead (asp-glu-ala-asp) box polypeptide 1
99980_at	10.4879	0.00889193	homeo box c6
102986_at	10.4873	0.00889342	myogenic differentiation 1
162133_at	10.4838	0.00890159	sema domain, immunoglobulin domain (ig), transmembrane domain (tm) and short cytoplasmic domain, (semaphorin) 4b
95103_at	10.4822	0.00890523	riken cdna 2310065k24 gene
93646_at	10.4636	0.00894877	protein tyrosine kinase 9
98570_at	10.456	0.00896658	nascent polypeptide-associated complex alpha polypeptide
103281_at	10.4472	0.00898723	cd2-associated protein
98306_g_at	10.4296	0.00902874	forkhead box m1
104279_at	10.4276	0.0090336	polymerase (rna) ii (dna directed) polypeptide f
94363_at	10.4237	0.00904277	bms1-like, ribosome assembly protein (yeast)
97088_at	10.4213	0.00904849	,cluster incl ai481463:vg97c12.x1 mus musculus cdna, 3' end /clone=image-873910 /clone_end=3' /gb=ai481463 /gi=4374689 /ug=mm.31338 /len=335 /stra=for
100153_at	10.421	0.00904919	neural cell adhesion molecule 1
104678_at	10.4174	0.00905775	growth arrest specific 7
96595_at	10.416	0.00906117	paired box gene 1
96090_g_at	10.4146	0.00906427	riken cdna 4931406c07 gene
98061_at	10.3912	0.00912039	nudix (nucleoside diphosphate linked moiety x)-type motif 16-like 1
161891_r_at	10.3862	0.00913235	argininosuccinate lyase
93283_at	10.3764	0.00915592	adenine phosphoribosyl transferase
103491_at	10.3761	0.0091566	neuron navigator 1
104076_at	10.3725	0.00916526	riken cdna 1190017o12 gene
102839_at	10.3725	0.00916533	phospholipid scramblase 1
161765_f_at	10.372	0.00916654	regulator of g-protein signalling 10
96942_at	10.3588	0.00919827	eukaryotic translation initiation factor 3, subunit 6 interacting protein
93481_at	10.3574	0.00920182	myosin, heavy polypeptide 14
97356_at	10.3542	0.00920956	riken cdna 1810008o21 gene
92348_at	10.34	0.00924402	thyroid hormone receptor alpha
99654_s_at	10.331	0.00926593	similar to kipv467
94784_at	10.3223	0.00928725	iq motif containing gtpase activating protein 3
96797_s_at	10.3189	0.0092957	f-box and wd-40 domain protein 5
160536_at	10.3157	0.00930345	harvey rat sarcoma virus oncogene 1
101801_at	10.3052	0.00932945	formyl peptide receptor, related sequence 3
96946_at	10.2926	0.00936039	lsm1 homolog, u6 small nuclear rna associated (s. cerevisiae)
102712_at	10.2843	0.00938108	serum amyloid a 3
160317_at	10.2831	0.00938396	rab34, member of ras oncogene family
96932_at	10.2673	0.00942318	nudc domain containing 2
99966_at	10.2661	0.00942618	expressed sequence ai325464
103733_at	10.2563	0.00945083	riken cdna 2900006a08 gene
95215_f_at	10.2433	0.00948329	ubiquitin c
104719_at	10.2396	0.0094928	solute carrier family 12, member 7
104650_at	10.2393	0.00949337	acetylcholinesterase
103329_at	10.2368	0.00949975	spermatid perinuclear rna binding protein
92193_r_at	10.2246	0.00953065	proprotein convertase subtilisin/kexin type 5
99992_at	10.2107	0.00956568	interleukin 17 receptor
160783_at	10.209	0.00957015	dna segment, chr 14, erato doi 436, expressed
98125_at	10.2055	0.00957896	tm2 domain containing 3
100558_at	10.1989	0.00959588	eukaryotic translation initiation factor 4b
161238_f_at	10.1937	0.00960897	chaperonin subunit 3 (gamma)
104196_at	10.1787	0.00964749	zinc finger, mym-type 4
95409_at	10.1772	0.00965133	riken cdna 1110019j04 gene
97731_at	10.1771	0.00965165	indoleamine-pyrrole 2,3 dioxygenase
160356_at	10.1663	0.00967932	cytidylate kinase
99024_at	10.1657	0.00968098	max dimerization protein 4
162104_f_at	10.1657	0.00968103	tap binding protein
98993_at	10.1599	0.0096958	protein phosphatase 2, regulatory subunit b (b56), gamma isoform
97823_g_at	10.1581	0.00970042	p21 (cdkn1a)-activated kinase 2
160217_at	10.1505	0.00972017	riken cdna 2310001a20 gene
160197_at	10.1412	0.00974418	pyrroline-5-carboxylate reductase-like
160407_at	10.138	0.0097526	arp1 actin-related protein 1 homolog a (yeast)
99175_at	10.1377	0.00975347	guanine nucleotide binding protein (g protein), gamma 10
92549_at	10.1193	0.00980133	protein kinase inhibitor, gamma
103672_at	10.1126	0.00981884	phd finger protein 23
99639_at	10.1104	0.00982467	ubiquitin specific peptidase 10
102252_at	10.1079	0.00983138	prefoldin 2
161243_f_at	10.1027	0.00984489	abhydrolase domain containing 8
92598_at	10.1015	0.00984806	atpase, h+ transporting, lysosomal v1 subunit b2
93754_at	10.0951	0.00986486	enoyl coenzyme a hydratase 1, peroxisomal
94218_at	10.0904	0.00987738	t-complex protein 1
93575_at	10.0846	0.0098926	gamma-glutamyl hydrolase
99106_at	10.0781	0.00990996	cop9 (constitutive photomorphogenic) homolog, subunit 6 (arabidopsis thaliana)
97997_at	10.0715	0.00992739	secreted frizzled-related sequence protein 1
94999_at	10.0706	0.00992968	cubilin (intrinsic factor-cobalamin receptor)
161894_r_at	10.0662	0.00994138	,cluster incl av103574:av103574 mus musculus cdna /clone=2500004c14 /clone_end=3' /gb=av103574 /gi=5251122 /ug=mm.75898 /len=222 /note=replacement for probe set(s) 98683_at on mg-u74a
93609_at	10.0564	0.00996762	spastic paraplegia 20, spartin (troyer syndrome) homolog (human)
104469_at	10.0466	0.0099937	podoplanin
B. Genes showing main effect of treatment
probe set	F statistic	p-value	Annotation
100756_r_at	47.5168	4.23e-05	thymidylate synthase, pseudogene
100719_f_at	38.5232	0.000100569	kallikrein 1-related peptidase b16
97243_at	37.5998	0.000110935	solute carrier family 9 (sodium/hydrogen exchanger), isoform 3 regulator 1
95506_at	35.6061	0.000138047	myosin ic
96269_at	30.8051	0.000244021	isopentenyl-diphosphate delta isomerase
100334_f_at	30.1352	0.000265654	kallikrein 1b26
94398_s_at	29.4867	0.000288828	inositol polyphosphate-5-phosphatase b
96637_at	28.3946	0.000333601	tbc1 domain family, member 1
161142_at	26.0956	0.000458383	riken cdna 4632417k18 gene
97794_at	25.1802	0.000523288	sema domain, immunoglobulin domain (ig), and gpi membrane anchor, (semaphorin) 7a
98839_at	24.378	0.00058943	sine oculis-related homeobox 2 homolog (drosophila)
161419_r_at	24.3552	0.000591456	ribosomal protein s6 kinase polypeptide 1
161926_r_at	24.341	0.000592715	prolyl 4-hydroxylase, beta polypeptide
102753_at	23.1714	0.000708927	multiple endocrine neoplasia 1
101289_f_at	22.1635	0.000831652	kallikrein 1-related peptidase b22
101877_at	22.0808	0.000842822	solute carrier family 31, member 1
92852_at	21.9894	0.00085536	fibronectin 1
104762_r_at	21.8799	0.000870691	cofactor required for sp1 transcriptional activation, subunit 8
99798_at	21.4213	0.000938589	t-cell receptor beta, variable 13
95165_at	20.735	0.00105249	riken cdna 1110067b02 gene
161853_f_at	20.7312	0.00105318	protein kinase c, theta
162385_i_at	20.5588	0.00108438	solute carrier family 2 (facilitated glucose transporter), member 4
102873_at	20.2883	0.00113561	transporter 2, atp-binding cassette, sub-family b (mdr/tap)
103242_at	20.2877	0.00113574	adaptor protein complex ap-1, gamma 1 subunit
96351_at	20.1583	0.00116127	riken cdna 4632412e09 gene
99898_at	19.8557	0.00122375	guanine nucleotide binding protein (g protein), gamma 4 subunit
102926_at	19.8182	0.00123177	glial cell line derived neurotrophic factor family receptor alpha 3
160098_s_at	19.6551	0.00126739	fas-associated factor 1
102012_at	19.4634	0.00131088	src family associated phosphoprotein 2
97099_at	19.4612	0.00131139	solute carrier family 4 (anion exchanger), member 8
93668_at	19.3063	0.00134785	og9 homeobox gene
100962_at	19.303	0.00134863	ngfi-a binding protein 2
160250_at	19.1794	0.00137863	sec11-like 3 (s. cerevisiae)
160100_at	18.7354	0.00149321	ef hand domain containing 2
97428_at	18.7291	0.0014949	dom-3 homolog z (c. elegans)
93258_at	18.7079	0.00150068	hydroxymethylbilane synthase
101447_at	18.5714	0.00153838	adenomatosis polyposis coli
104243_r_at	18.4522	0.00157229	riken cdna 4930578f06 gene
98452_at	18.256	0.00163003	fms-like tyrosine kinase 1
102214_at	18.2452	0.00163328	periaxin
104094_at	17.6635	0.00182061	pdz and lim domain 4
92745_at	17.6162	0.00183694	homeo box a9
97579_f_at	17.4364	0.00190067	crystallin, gamma f
92756_r_at	17.2508	0.00196929	secretin
96846_at	17.2374	0.00197437	serine (or cysteine) peptidase inhibitor, clade c (antithrombin), member 1
94916_at	16.861	0.00212337	cytochrome p450, family 51
161465_r_at	16.8431	0.0021308	zinc finger protein 94
101024_i_at	16.7425	0.00217303	small proline-rich protein 2a
102393_at	16.6606	0.00220822	crystallin, alpha a
93305_f_at	16.5654	0.00224994	vesicle-associated membrane protein 8
92204_at	16.2533	0.00239357	cd6 antigen
99049_at	15.9691	0.00253408	caspase 2
160618_at	15.8223	0.00261056	lectin, galactose binding, soluble 8
94637_at	15.4733	0.00280379	sema domain, immunoglobulin domain (ig), transmembrane domain (tm) and short cytoplasmic domain, (semaphorin) 4b
95312_at	15.4655	0.00280829	homeo box c5
160874_r_at	15.3036	0.00290394	ruvb-like protein 1
99158_at	15.2684	0.00292524	osteoclast stimulating factor 1
103215_g_at	15.235	0.00294562	heat shock protein 2
99356_r_at	15.0979	0.0030312	transportin 1
103934_at	14.9372	0.00313525	solute carrier family 6 (neurotransmitter transporter, gaba), member 13
101419_at	14.9318	0.00313884	tubulin, beta 4
101928_at	14.9023	0.00315847	serine (or cysteine) peptidase inhibitor, clade f, member 2
100750_at	14.8205	0.00321361	expressed sequence aa414903
160487_at	14.7884	0.00323553	myosin, light polypeptide 4
93323_at	14.7092	0.00329049	proteolipid protein 2
96795_at	14.6495	0.00333264	fatty acid amide hydrolase
101301_at	14.4335	0.00349071	uridine monophosphate kinase, pseudogene
160181_at	14.3811	0.00353038	synaptophysin
103706_at	14.1927	0.00367771	sideroflexin 2
162117_f_at	14.1726	0.00369382	ectoplacental cone, invasive trophoblast giant cells, extraembryonic ectoderm and chorion sequence 26
94408_at	14.1289	0.0037292	ngfi-a binding protein 1
100511_at	14.1238	0.0037334	histocompatibility (minor) ha-1
161676_at	14.0685	0.00377887	shugoshin-like 1 (s. pombe)
160700_i_at	14.0342	0.00380739	sema domain, transmembrane domain (tm), and cytoplasmic domain, (semaphorin) 6c
94057_g_at	13.9579	0.00387175	stearoyl-coenzyme a desaturase 1
95330_at	13.9498	0.00387865	glucose-6-phosphatase, catalytic, 2
97100_at	13.8278	0.00398459	potassium intermediate/small conductance calcium-activated channel, subfamily n, member 1
100683_r_at	13.7517	0.00405243	immunoglobulin kappa chain variable 8 (v8)
160134_at	13.7053	0.00409448	adiponectin receptor 1
92667_at	13.6934	0.00410538	androgen receptor
94755_at	13.5567	0.00423282	interleukin 1 alpha
161292_f_at	13.5286	0.00425955	polo-like kinase 1 (drosophila)
100301_at	13.5114	0.00427606	estrogen receptor related 2
161786_f_at	13.472	0.00431406	integrin beta 5
160296_at	13.294	0.00449121	wd repeat and socs box-containing 2
92466_at	13.169	0.00462088	phospholipase c, beta 1
93584_at	13.1586	0.00463184	immunoglobulin heavy chain 6 (heavy chain of igm)
104532_at	13.1381	0.0046536	translocase of outer mitochondrial membrane 34
98350_at	13.0937	0.00470118	somatostatin receptor 2
100904_at	13.0483	0.00475037	dna segment, chr 14, erato doi 209, expressed
162056_f_at	13.0423	0.00475699	protamine 3
100988_at	12.837	0.00498781	bcl2-like 11 (apoptosis facilitator)
101814_at	12.8325	0.00499304	growth differentiation factor 11
94467_at	12.7922	0.00503994	ccaat/enhancer binding protein zeta
96326_at	12.7362	0.00510609	tyrosine aminotransferase
98979_at	12.716	0.00513016	menage a trois 1
101136_at	12.7031	0.00514571	tumor necrosis factor (ligand) superfamily, member 8
95439_at	12.6855	0.0051669	arylacetamide deacetylase (esterase)
96791_at	12.6523	0.00520707	riken cdna 1500005k14 gene
93583_s_at	12.5846	0.00529041	immunoglobulin heavy chain 6 (heavy chain of igm)
104045_at	12.5725	0.00530547	tspy-like 4
94037_at	12.5395	0.00534682	elastase 2a
94511_at	12.5353	0.00535211	riken cdna 2510001k09 gene
101124_at	12.409	0.00551405	,cluster incl aa522008:vh78a12.r1 mus musculus cdna, 3' end /clone=image-893086 /clone_end=3' /gb=aa522008 /gi=2262753 /ug=mm.4287 /len=647 /stra=rev
102981_at	12.3648	0.00557211	ga repeat binding protein, alpha
102668_at	12.3292	0.00561953	peroxisome proliferator activated receptor alpha
160354_at	12.3281	0.00562099	lim domain binding 3
162079_at	12.3151	0.00563835	membrane bound c2 domain containing protein
161784_f_at	12.3081	0.00564769	dna segment, chr 8, erato doi 419, expressed
94931_at	12.2631	0.00570869	ubiquitin-fold modifier 1
97700_at	12.2264	0.00575886	histocompatibility 2, k1, k region
92325_at	12.2236	0.00576268	ptk7 protein tyrosine kinase 7
95445_at	12.2051	0.00578829	riken cdna 4930558h15 gene
101718_f_at	12.18	0.00582322	immunoglobulin light chain variable region
93522_at	12.127	0.00589768	rad9 homolog (s. pombe)
103858_at	12.0295	0.00603773	era (g-protein)-like 1 (e. coli)
98492_at	12.0181	0.00605428	cklf-like marvel transmembrane domain containing 7
96254_at	11.9945	0.00608887	dnaj (hsp40) homolog, subfamily b, member 1
102142_r_at	11.9922	0.0060923	similar to odorant binding protein ia
92200_at	11.9603	0.00613951	adenylate cyclase activating polypeptide 1
99063_at	11.9547	0.00614783	syntaxin 8
98963_at	11.9228	0.0061956	transient receptor potential cation channel, subfamily v, member 2
95864_at	11.871	0.00627408	expressed sequence c77815
93690_at	11.7982	0.00638628	growth factor receptor bound protein 10
98440_at	11.7797	0.00641523	leukotriene b4 12-hydroxydehydrogenase
104690_at	11.7739	0.00642431	polymerase (dna directed), mu
94483_at	11.7145	0.0065185	casein kinase ii, alpha 2, polypeptide
98431_at	11.6488	0.00662447	riken cdna 1190004o14 gene
92942_at	11.6459	0.00662919	tripartite motif protein 21
160673_at	11.5654	0.00676213	similar to cg7074 gene product
162230_r_at	11.5119	0.00685206	retinoblastoma binding protein 9
93585_at	11.4661	0.00693032	cytochrome p450, family 2, subfamily c, polypeptide 29
161696_f_at	11.4382	0.00697867	expressed sequence c77080
102239_at	11.4214	0.00700791	b-cell leukemia/lymphoma 3
101670_at	11.3917	0.00705988	yeast sps1/ste20-related kinase 3 (s. cerevisiae)
102685_at	11.2956	0.00723143	submaxillary gland androgen regulated protein 2
162193_f_at	11.1483	0.00750435	integrin beta 7
160110_at	11.1226	0.00755322	ww domain containing e3 ubiquitin protein ligase 2
102629_at	11.079	0.00763691	tumor necrosis factor
94504_at	11.0317	0.00772911	riken cdna 4930570c03 gene
101524_at	11.0113	0.00776928	riken cdna 2610510d13 gene
160168_at	10.9526	0.00788637	f-box only protein 3
96540_at	10.9456	0.00790042	melanophilin
104165_at	10.9211	0.00795005	vanin 1
93121_at	10.9039	0.00798501	ribosomal protein s24
95525_at	10.8835	0.00802679	nuclear receptor coactivator 6
92955_at	10.8796	0.00803484	interleukin 3 receptor, alpha chain
162292_r_at	10.8683	0.00805813	riken cdna 2510039o18 gene
94291_at	10.8304	0.00813691	secretoglobin, family 1a, member 1 (uteroglobin)
102965_at	10.7803	0.00824233	expressed sequence ai481105
102586_at	10.7584	0.00828897	receptor tyrosine kinase-like orphan receptor 1
104742_at	10.7429	0.00832223	microsomal glutathione s-transferase 2
104181_at	10.7418	0.00832448	vanin 3
103982_s_at	10.7337	0.00834181	alcohol dehydrogenase 4 (class ii), pi polypeptide
101968_at	10.7124	0.00838782	outer dense fiber of sperm tails 1
161919_r_at	10.6713	0.00847755	dna segment, chr 11, brigham & women's genetics 0434 expressed
102268_at	10.6648	0.0084919	rex1, rna exonuclease 1 homolog (s. cerevisiae)
95889_at	10.6101	0.00861312	adp-ribosylation factor 3
92469_at	10.5863	0.00866658	secreted frizzled-related sequence protein 4
104728_at	10.5844	0.0086709	protein s (alpha)
100759_at	10.5657	0.00871317	mannose receptor, c type 2
102693_f_at	10.5554	0.00873659	kallikrein 1-related petidase b26
160512_at	10.4664	0.00894202	cdna sequence bc017643
98526_r_at	10.4564	0.00896558	erythroid differentiation regulator 1
103435_at	10.4521	0.00897561	riken cdna 9430080k19 gene
95157_at	10.4441	0.00899448	riken cdna b830022l21 gene
102928_at	10.4228	0.009045	huntington disease gene homolog
102623_at	10.4087	0.0090785	sema domain, immunoglobulin domain (ig), short basic domain, secreted, (semaphorin) 3 f
102767_at	10.3839	0.00913784	guanine nucleotide binding protein (g protein), gamma 12
103438_at	10.3576	0.00920134	deiodinase, iodothyronine, type ii
94056_at	10.3295	0.00926971	stearoyl-coenzyme a desaturase 1
97786_at	10.3121	0.00931246	ankyrin repeat domain 2 (stretch responsive muscle)
98097_r_at	10.3006	0.00934066	component of oligomeric golgi complex 8
95497_at	10.2825	0.00938559	timeless interacting protein
92411_at	10.2411	0.00948902	hs1 binding protein 3
103059_at	10.219	0.00954461	fxyd domain-containing ion transport regulator 3
162455_f_at	10.2028	0.00958583	riken cdna 1110039b18 gene
102011_at	10.1943	0.00960758	riken cdna 2610507l03 gene
99044_at	10.1782	0.00964876	zinc finger protein 358
94316_at	10.1428	0.00974003	keratin complex 2, basic, gene 6b
161536_r_at	10.1091	0.00982809	dual specificity phosphatase 6
102933_at	10.0895	0.00987969	plexin a3
93043_at	10.0552	0.00997079	stromal cell derived factor receptor 1
102719_f_at	10.048	0.00999019	chemokine (c-c motif) receptor 5
C. Genes showing a strain by treatment interaction
probe set	F statistic	p-value	Annotation
162481_f_at	66.9983	3.7e-05	arrestin, beta 1
94942_at	54.2152	7.89e-05	cleavage stimulation factor, 3' pre-rna, subunit 1
104290_at	44.9686	0.000151786	caspase 8 associated protein 2
92717_at	44.2841	0.000160037	neurogenic differentiation 1
162256_r_at	43.8938	0.000164994	cwf19-like 1, cell cycle control (s. pombe)
97870_s_at	41.8992	0.00019355	hypothetical gene supported by ak009667; nm_015774
94379_at	37.1725	0.000290453	kinesin family member 1b
160354_at	36.1358	0.000319347	lim domain binding 3
92831_at	34.0377	0.000389707	sideroflexin 1
97759_at	33.3853	0.000415464	potassium large conductance calcium-activated channel, subfamily m, alpha member 1
161912_r_at	33.1355	0.000425888	numb gene homolog (drosophila)
94388_at	32.4617	0.000455682	adaptor-related protein complex 3, sigma 2 subunit
160543_at	32.1172	0.000471925	sorting nexin 3
96113_at	31.7806	0.000488497	dna segment, chr 18, wayne state university 98, expressed
92907_at	31.691	0.000493032	occludin
95895_at	31.3866	0.000508836	rab9 effector protein with kelch motifs
96831_at	31.2539	0.000515925	protein disulfide isomerase associated 5
97802_at	31.0508	0.000527008	brix domain containing 5
161527_r_at	30.6222	0.000551404	cyclin i
160599_r_at	30.0239	0.000587869	testis specific gene a2
99558_at	28.6878	0.000680848	cyclin c
95702_at	28.4304	0.000700828	stt3, subunit of the oligosaccharyltransferase complex, homolog b (s. cerevisiae)
100880_at	28.3574	0.000706627	riken cdna 9830147j24 gene
161919_r_at	28.2833	0.000712573	,cluster incl av134808:av134808 mus musculus cdna /clone=2810011d17 /clone_end=3' /gb=av134808 /gi=5320538 /ug=mm.76168 /len=222 /note=replacement for probe set(s) 98709_r_at on mg-u74a
94781_at	28.2108	0.000718459	hemoglobin alpha, adult chain 1
162104_f_at	27.3055	0.000797259	tap binding protein
96200_at	26.6948	0.000856594	cell division cycle associated 4
160395_at	26.6307	0.000863135	nudc domain containing 2
160578_at	26.2458	0.000903775	3-phosphoinositide dependent protein kinase-1
95708_at	25.9898	0.000932128	dna segment, chr 3, university of california at los angeles 1
102670_at	25.3744	0.001005	vacuolar protein sorting 54 (yeast)
104469_at	25.225	0.00102375	podoplanin
95505_at	24.9371	0.00106115	torsin family 1, member b
102274_at	24.3953	0.00113626	histocompatibility 2, o region alpha locus
160074_at	24.3102	0.00114866	dopa decarboxylase
103901_at	24.2487	0.00115773	tbc1 domain family, member 23
99889_at	24.2042	0.00116434	somatostatin receptor 5
96767_at	24.1529	0.00117202	membrane bound c2 domain containing protein
98342_at	24.1283	0.00117573	ribosomal protein 10
102193_at	24.0031	0.00119483	riken cdna 4933424n09 gene
92998_at	23.9241	0.00120709	vav2 oncogene
94281_at	23.7923	0.00122788	ccr4-not transcription complex, subunit 2
92531_at	23.6535	0.00125026	translocation protein 1
100029_at	23.4674	0.00128108	peroxisomal biogenesis factor 14
96158_at	23.0672	0.00135065	cdna sequence bc017133
101869_s_at	22.9507	0.00137177	hemoglobin beta chain complex
97916_at	22.5461	0.00144846	riken cdna 5730494n06 gene
102967_at	22.5111	0.00145534	ganglioside-induced differentiation-associated-protein 1
100495_at	22.4198	0.00147349	dishevelled 2, dsh homolog (drosophila)
93683_at	22.3416	0.00148927	recombination activating gene 1
104604_at	22.0916	0.00154112	zinc finger protein 96
97119_at	21.97	0.00156717	expressed sequence ai596198
100892_at	21.7651	0.00161231	nadh dehydrogenase (ubiquinone) 1 alpha subcomplex, assembly factor 1
101640_f_at	21.2483	0.0017336	immunoglobulin kappa chain, constant region
96921_at	21.2407	0.00173546	tetratricopeptide repeat domain 1
160937_at	21.1725	0.00175234	crystallin, mu
160974_at	20.7738	0.00185518	expressed sequence aa408556
98397_at	20.7615	0.00185849	basic leucine zipper nuclear factor 1
100438_at	20.755	0.00186023	g protein-coupled receptor 19
161977_r_at	20.7502	0.00186151	scinderin
99963_at	20.5209	0.00192438	zinc finger protein 101
103742_at	20.4339	0.00194891	unc-5 homolog c (c. elegans)
160256_at	20.3139	0.00198341	translocase of outer mitochondrial membrane 7 homolog (yeast)
96177_at	20.2893	0.00199059	mms19 (met18 s. cerevisiae)-like
96751_at	20.192	0.00201926	adp-ribosylation factor-like 5a
162460_f_at	20.1573	0.0020296	immunoglobulin (cd79a) binding protein 1
95681_f_at	19.9244	0.0021008	protein phosphatase 1, regulatory (inhibitor) subunit 2
96231_at	19.9226	0.00210134	biphenyl hydrolase-like (serine hydrolase, breast epithelial mucin-associated antigen)
95382_at	19.8793	0.00211495	expressed sequence ai646383
160272_at	19.6646	0.00218395	chromobox homolog 3 (drosophila hp1 gamma)
92516_at	19.5517	0.00222135	n-deacetylase/n-sulfotransferase (heparan glucosaminyl) 1
161753_f_at	19.4305	0.00226245	glycerol-3-phosphate dehydrogenase 1 (soluble)
104572_at	19.4102	0.00226941	riken cdna 6030448m23 gene
160468_at	19.3739	0.00228193	myotrophin
93366_r_at	19.3701	0.00228325	sgt1, suppressor of g2 allele of skp1 (s. cerevisiae)
102825_at	19.194	0.00234536	immunoglobulin heavy chain (j558 family)
99840_at	19.1732	0.00235283	prodynorphin
104050_at	19.0253	0.00240683	zinc finger rna binding protein
96802_at	18.9743	0.00242581	programmed cell death protein 7
161809_r_at	18.7867	0.00249728	ring finger protein 4
99334_at	18.7736	0.00250233	interferon gamma
160512_at	18.753	0.00251039	cdna sequence bc017643
161006_at	18.5038	0.0026101	riken cdna 5830414c08 gene
95430_f_at	18.4611	0.00262768	spastic paraplegia 21 homolog (human)
100978_at	18.457	0.00262936	fshd region gene 1
98344_f_at	18.4336	0.00263906	similar to riken cdna 6030426l16
92270_at	18.2928	0.00269843	trophinin
161318_f_at	18.2442	0.00271931	catenin (cadherin associated protein), alpha 2
92961_at	18.1764	0.00274877	lim homeobox protein 1
98834_at	18.14	0.00276475	integrin alpha 2
92690_at	18.1147	0.00277592	gastric intrinsic factor
103366_at	18.1087	0.00277856	rho gtpase activating protein 9
160313_at	18.0967	0.00278389	riken cdna a730098d12 gene
100889_at	18.0721	0.00279488	sterile alpha motif domain containing 4b
160808_at	18.066	0.00279758	protein kinase, amp-activated, beta 1 non-catalytic subunit
161252_r_at	17.9937	0.00283016	tripartite motif protein 25
93076_at	17.9931	0.00283044	casein kinase i-alpha
102685_at	17.9581	0.00284636	submaxillary gland androgen regulated protein 2
97200_f_at	17.8958	0.00287502	small nuclear ribonucleoprotein e
104403_at	17.8787	0.00288295	riken cdna 2700078e11 gene
101048_at	17.8341	0.00290375	protein tyrosine phosphatase, receptor type, c
160514_at	17.8088	0.00291563	retinitis pigmentosa 9 homolog (human)
92741_g_at	17.7243	0.00295579	immunoglobulin heavy chain (j558 family)
104259_at	17.7233	0.00295623	chromobox homolog 5 (drosophila hp1a)
102659_at	17.7046	0.00296524	ceroid lipofuscinosis, neuronal 3, juvenile (batten, spielmeyer-vogt disease)
99097_at	17.6206	0.003006	eukaryotic translation initiation factor 4e
101531_at	17.6124	0.00301001	aldolase 2, b isoform
92350_at	17.587	0.00302247	microtubule-associated protein, rp/eb family, member 1
100569_at	17.4127	0.00310991	annexin a2
160874_r_at	17.3604	0.00313675	ruvb-like protein 1
161969_f_at	17.3421	0.00314622	capping protein (actin filament), gelsolin-like
94727_f_at	17.2755	0.00318095	2-cell-stage, variable group, member 1
161784_f_at	17.2504	0.00319422	steroidogenic acute regulatory protein
103060_at	17.0475	0.00330361	leucine-rich repeat lgi family, member 4
101845_s_at	16.9818	0.00334004	similar to component of sp100-rs
102338_at	16.9647	0.00334964	phosphodiesterase 9a
96018_r_at	16.9529	0.00335628	zinc finger, dhhc domain containing 5
92403_at	16.8509	0.00341416	st6 (alpha-n-acetyl-neuraminyl-2,3-beta-galactosyl-1,3)-n-acetylgalactosaminide alpha-2,6-sialyltransferase 5
93440_at	16.7653	0.00346375	riken cdna 4930564d15 gene
97278_at	16.7518	0.00347169	williams-beuren syndrome chromosome region 1 homolog (human)
102912_at	16.5354	0.0036015	tankyrase, trf1-interacting ankyrin-related adp-ribose polymerase 2
96912_s_at	16.4907	0.00362901	cytotoxic t lymphocyte-associated protein 2 alpha
94010_g_at	16.4469	0.00365629	transcription elongation factor b (siii), polypeptide 1
100768_at	16.4203	0.00367299	,cluster incl c77307:c77307 mus musculus cdna, 3' end /clone=j0028h03 /clone_end=3' /gb=c77307 /gi=2517637 /ug=mm.97082 /len=579 /stra=rev
92360_at	16.4178	0.00367454	signal transducing adaptor molecule (sh3 domain and itam motif) 1
103657_i_at	16.3503	0.00371737	metal response element binding transcription factor 2
93767_i_at	16.341	0.00372328	riken cdna 2700059d21 gene
103459_at	16.2829	0.00376073	solute carrier family 39 (metal ion transporter), member 6
104034_at	16.2332	0.00379312	expressed sequence ai464131
101070_at	16.1783	0.00382928	makorin, ring finger protein, 1
160373_i_at	16.1557	0.00384426	serum deprivation response
94970_at	16.049	0.00391622	protein phosphatase 4, regulatory subunit 2
93879_f_at	16.0153	0.00393925	defensin related cryptdin 3
97104_g_at	16.0117	0.00394169	riboflavin kinase
103786_at	15.9752	0.00396693	dna segment, chr 5, erato doi 135, expressed
101404_at	15.948	0.00398583	riken cdna 2310061i09 gene
160666_at	15.878	0.00403501	arp6 actin-related protein 6 homolog (yeast)
97917_at	15.8674	0.0040425	biogenesis of lysosome-related organelles complex-1, subunit 1
95606_at	15.8522	0.00405329	ns1-associated protein 1-like
95480_at	15.844	0.0040591	vacuolar protein sorting 25 (yeast)
97392_at	15.718	0.00415025	transmembrane protein 129
95798_f_at	15.5952	0.00424154	vomeronasal 2, receptor, 2
161055_r_at	15.5772	0.00425513	riken cdna 6330409n04 gene
104007_at	15.5427	0.00428127	solute carrier family 25 (mitochondrial carrier ornithine transporter), member 15
94508_at	15.5097	0.00430655	transmembrane protein 126a
103933_at	15.4957	0.00431731	sialic acid acetylesterase
95093_at	15.4897	0.00432195	cell division cycle and apoptosis regulator 1
101081_at	15.4871	0.00432397	c-terminal binding protein 1
103804_at	15.3486	0.00443258	reversion-inducing-cysteine-rich protein with kazal motifs
162459_f_at	15.3436	0.00443655	procollagen, type vi, alpha 1
103056_at	15.2561	0.00450694	wd repeat domain 50
103712_at	15.2322	0.00452648	r3h domain 1 (binds single-stranded nucleic acids)
98519_r_at	15.1948	0.00455716	riken cdna 2300002g24 gene
94822_at	15.1826	0.00456725	set domain containing 3
99380_at	15.1786	0.00457053	potassium voltage-gated channel, shaker-related subfamily, member 2
160796_at	15.1089	0.00462871	t-cell lymphoma invasion and metastasis 2
102848_f_at	15.0661	0.00466486	riken cdna 2610524h06 gene
160281_at	15.0226	0.00470194	lsm14 homolog a (scd6, s. cerevisiae)
102128_f_at	15.0108	0.0047121	mitochondrial ribosomal protein s25
98981_s_at	14.8897	0.00481765	transcription factor 12
104352_at	14.8245	0.00487569	bromodomain containing 4
93021_at	14.8021	0.00489593	brain expressed gene 4
103605_g_at	14.7425	0.00495004	regulator of g-protein signaling 19
92390_at	14.6661	0.00502056	phosphatidylinositol 3-kinase catalytic delta polypeptide
92652_at	14.6542	0.00503163	notch gene homolog 4 (drosophila)
102946_r_at	14.6512	0.00503442	glyceraldehyde-3-phosphate dehydrogenase, spermatogenic
161786_f_at	14.6291	0.00505515	integrin beta 5
94448_at	14.5974	0.00508499	b-cell leukemia/lymphoma 10
101432_at	14.5869	0.00509495	riken cdna 2410019g02 gene
161448_f_at	14.5741	0.00510707	,cluster incl av355612:av355612 mus musculus cdna, 3' end /clone=7330414f05 /clone_end=3' /gb=av355612 /gi=6396669 /ug=mm.62569 /len=233 /note=replacement for probe set(s) 95242_f_at on mg-u74a
100593_at	14.5608	0.00511979	troponin t2, cardiac
104674_s_at	14.5269	0.00515227	proprotein convertase subtilisin/kexin type 4
103534_at	14.4976	0.00518051	hemoglobin beta chain complex
94663_at	14.3914	0.00528467	solute carrier organic anion transporter family, member 5a1
93547_at	14.3907	0.00528537	core binding factor beta
162087_f_at	14.3569	0.00531907	potassium voltage-gated channel, shaker-related subfamily, beta member 1
160214_at	14.3536	0.00532232	lanc (bacterial lantibiotic synthetase component c)-like 2
92756_r_at	14.352	0.00532398	secretin
94931_at	14.2851	0.00539154	ubiquitin-fold modifier 1
95886_g_at	14.2505	0.00542684	creb binding protein
97700_at	14.139	0.00554287	histocompatibility 2, k1, k region
160434_at	14.1108	0.00557269	tmem9 domain family, member b
99021_at	14.0768	0.00560896	paired related homeobox 1
104437_at	14.0538	0.00563356	zinc finger protein 30
93493_at	14.0418	0.00564647	dead (asp-glu-ala-asp) box polypeptide 5
104066_at	14.0339	0.00565508	expressed sequence aw548124
93940_at	13.9826	0.00571085	paraoxonase 3
101193_at	13.9723	0.00572206	zinc finger protein interacting with k protein 1
103388_at	13.9411	0.00575642	myb protein p42pop
100547_at	13.9357	0.00576242	riken cdna 4921506i22 gene
94812_at	13.9195	0.00578038	general transcription factor ii h, polypeptide 1
99493_at	13.9158	0.00578451	riken cdna 2700023p08 gene
98005_at	13.8776	0.00582718	protein kinase inhibitor, alpha
92695_at	13.8693	0.00583653	frequently rearranged in advanced t-cell lymphomas
103840_at	13.8648	0.0058416	rad17 homolog (s. pombe)
102171_r_at	13.8526	0.00585539	nuclear receptor subfamily 1, group i, member 3
104579_r_at	13.8443	0.00586474	actinin, alpha 1
103424_at	13.8288	0.00588232	riken cdna 6330442e10 gene
97777_at	13.7936	0.00592249	nk2 transcription factor related, locus 5 (drosophila)
97563_f_at	13.7853	0.005932	similar to ig heavy chain v region 93g7 precursor
103766_at	13.7817	0.00593605	sema domain, seven thrombospondin repeats (type 1 and type 1-like), transmembrane domain (tm) and short cytoplasmic domain, (semaphorin) 5a
102247_at	13.7483	0.00597465	ubiquitin protein ligase e3 component n-recognin 1
103688_at	13.7339	0.00599133	ankyrin repeat domain 43
101948_at	13.7218	0.00600535	laminin b1 subunit 1
99854_at	13.7077	0.00602186	sulfotransferase family 3a, member 1
99524_at	13.6879	0.00604508	solute carrier family 8 (sodium/calcium exchanger), member 1
95018_r_at	13.6495	0.00609038	expressed sequence au021838
162245_f_at	13.6233	0.00612166	myosin vi
100359_at	13.5838	0.00616905	t-complex protein 10b
99103_at	13.5836	0.00616926	interferon regulatory factor 3
101943_at	13.5518	0.00620774	transcription elongation factor b (siii), polypeptide 3
93682_at	13.5467	0.00621393	lim domain binding 2
160725_at	13.538	0.0062245	riken cdna 4930432o21 gene
95042_at	13.4921	0.00628074	yip1 domain family, member 1
93051_at	13.3885	0.00641016	epoxide hydrolase 2, cytoplasmic
93195_at	13.3865	0.00641266	malignant fibrous histiocytoma amplified sequence 1
92749_at	13.3441	0.00646664	gamma-aminobutyric acid (gaba-a) receptor, subunit beta 1
99382_at	13.309	0.00651179	glutamate receptor, ionotropic, nmda2d (epsilon 4)
101020_at	13.2884	0.00653838	cathepsin c
97437_f_at	13.2494	0.00658919	ankyrin repeat and ibr domain containing 1
93451_at	13.241	0.0066002	lim domain only 7
93266_at	13.2293	0.00661556	tropomyosin 5
100886_f_at	13.2057	0.00664682	mitochondrial ribosomal protein l45
95247_at	13.2028	0.00665064	expressed sequence bb001228
93819_at	13.1705	0.00669357	transmembrane emp24 domain trafficking protein 2
103356_at	13.169	0.00669559	dedicator of cytokinesis 7
95117_at	13.1332	0.00674369	insulin-like growth factor 2 receptor
100349_at	13.1246	0.00675524	ribonucleotide reductase m2
162471_i_at	13.1078	0.00677792	riken cdna 1110019n10 gene
92231_at	13.0256	0.00689062	erythrocyte protein band 4.1-like 4a
95516_at	13.0161	0.00690384	rab9, member ras oncogene family
160112_at	13.0092	0.00691339	chromatin modifying protein 2b
101932_at	12.9836	0.00694917	protein tyrosine phosphatase, receptor type, e
92676_at	12.9787	0.00695596	runt related transcription factor 2
94301_at	12.9769	0.0069585	atpase, h+ transporting, lysosomal v0 subunit e
103096_at	12.9453	0.00700302	zinc finger protein 259
93559_at	12.8964	0.00707263	apurinic/apyrimidinic endonuclease 1
96227_at	12.896	0.0070731	serine (or cysteine) peptidase inhibitor, clade a, member 6
161336_r_at	12.8389	0.00715549	n-deacetylase/n-sulfotransferase (heparan glucosaminyl) 2
162399_f_at	12.818	0.00718587	ataxin 2
96029_at	12.7948	0.00721987	splicing factor 3a, subunit 3
97239_at	12.7918	0.00722434	dna segment, chr 19, erato doi 721, expressed
98943_at	12.789	0.00722847	replication protein a2
104632_at	12.7753	0.00724861	hypothetical protein mgc37904
103359_at	12.7719	0.00725358	cdna sequence bc004636
92189_at	12.7611	0.00726968	ubiquitin-fold modifier 1
100398_at	12.7537	0.00728059	kinesin family member 3a
92247_at	12.7508	0.00728484	rho gtpase activating protein 5
102476_f_at	12.7153	0.00733793	exportin 7
95137_at	12.6421	0.00744862	transmembrane protein 97
94823_at	12.6336	0.00746166	ribosomal protein l23a
93337_at	12.5806	0.00754335	vacuolar protein sorting 4b (yeast)
160488_at	12.5609	0.00757399	muts homolog 3 (e. coli)
93104_at	12.531	0.00762086	b-cell translocation gene 1, anti-proliferative
96713_at	12.5084	0.00765641	3'-phosphoadenosine 5'-phosphosulfate synthase 2
95944_at	12.4944	0.00767864	deah (asp-glu-ala-his) box polypeptide 36
97514_at	12.4934	0.00768026	riken cdna 1810063b05 gene
160760_at	12.4876	0.00768936	protein tyrosine phosphatase, receptor type, k
94466_f_at	12.4766	0.00770695	ccaat/enhancer binding protein zeta
102726_at	12.4457	0.00775642	tachykinin 1
96551_at	12.4199	0.00779794	c-type lectin domain family 4, member e
161193_r_at	12.3812	0.00786092	,cluster incl av241177:av241177 mus musculus cdna, 3' end /clone=4732446j17 /clone_end=3' /gb=av241177 /gi=6193678 /ug=mm.83518 /len=262 /note=replacement for probe set(s) 100842_at on mg-u74a
161891_r_at	12.3796	0.00786353	argininosuccinate lyase
94687_at	12.374	0.00787269	forkhead box b1
102686_at	12.3714	0.00787699	suppressor of variegation 4-20 homolog 2 (drosophila)
98819_at	12.3613	0.00789352	homeo box d1
104441_at	12.3594	0.00789658	tripartite motif protein 3
160703_at	12.3217	0.00795899	polymerase (dna-directed), delta interacting protein 3
160290_at	12.292	0.00800847	insulin degrading enzyme
101953_at	12.2863	0.00801804	endothelial differentiation sphingolipid g-protein-coupled receptor 1
100716_at	12.2786	0.00803085	hyaluronan synthase1
161449_f_at	12.2706	0.00804426	cwf19-like 1, cell cycle control (s. pombe)
97254_at	12.2362	0.00810243	rna binding motif protein 8a
92262_at	12.2329	0.00810809	wild-type p53-induced gene 1
96346_at	12.2159	0.00813695	cysteine dioxygenase 1, cytosolic
100602_at	12.2102	0.00814678	ribosomal protein s15
95417_at	12.2068	0.00815256	mannoside acetylglucosaminyltransferase 2
102802_at	12.1706	0.00821484	interleukin 18
92693_at	12.1288	0.00828749	ninein
96772_at	12.1275	0.00828965	dna primase, p49 subunit
94494_at	12.0753	0.00838151	phenylalanine-trna synthetase-like, beta subunit
94247_at	12.0576	0.00841297	riken cdna 5730453h04 gene
103062_at	12.034	0.00845505	rab33b, member of ras oncogene family
104143_at	12.0128	0.00849322	coatomer protein complex, subunit zeta 2
103220_at	12.0082	0.00850138	necdin-like 2
95041_at	11.9746	0.00856226	josephin domain containing 2
102216_at	11.9744	0.0085626	arachidonate 12-lipoxygenase, 12r type
161575_f_at	11.9642	0.00858122	mitogen activated protein kinase 10
95360_at	11.9455	0.00861545	riken cdna 6030448m23 gene
161539_f_at	11.9441	0.0086181	,cluster incl av237754:av237754 mus musculus cdna, 3' end /clone=4732423j17 /clone_end=3' /gb=av237754 /gi=6190266 /ug=mm.66121 /len=259 /note=replacement for probe set(s) 96363_f_at on mg-u74a
98833_at	11.934	0.00863656	matrix metallopeptidase 3
98389_at	11.924	0.00865494	cytokine receptor-like factor 1
160663_at	11.8586	0.00877664	dead (asp-glu-ala-asp) box polypeptide 41
102054_at	11.8513	0.00879036	ankyrin repeat and fyve domain containing 1
162267_r_at	11.8367	0.00881789	phosducin
93521_at	11.794	0.00889902	serine/arginine repetitive matrix 1
162253_i_at	11.7834	0.00891939	fibroblast growth factor receptor 3
100555_at	11.7623	0.00895981	down syndrome critical region homolog 1 (human)
102647_g_at	11.755	0.00897394	ubiquitin specific peptidase 34
104317_at	11.7248	0.00903245	riken cdna 2610100p18 gene
97430_at	11.6585	0.00916274	solute carrier family 37 (glycerol-6-phosphate transporter), member 4
162094_f_at	11.6158	0.0092478	wilms' tumour 1-associating protein
98553_at	11.5998	0.00927991	sarcolemma associated protein
103642_at	11.5591	0.00936229	ras-gtpase-activating protein sh3-domain binding protein
161494_f_at	11.5513	0.00937815	atp synthase, h+ transporting, mitochondrial f1 complex, delta subunit
161650_at	11.5245	0.00943306	secretory leukocyte peptidase inhibitor
103744_at	11.516	0.00945063	sh3 domain binding glutamic acid-rich protein like 2
93471_at	11.4969	0.00948996	solute carrier family 4, sodium bicarbonate cotransporter, member 7
92257_at	11.4691	0.00954785	circadian locomoter output cycles kaput
102767_at	11.4608	0.00956516	guanine nucleotide binding protein (g protein), gamma 12
93962_at	11.4393	0.00961018	ras-related protein-1a
97869_at	11.4367	0.00961576	electron transferring flavoprotein, dehydrogenase
94795_at	11.423	0.00964469	hydroxysteroid dehydrogenase-5, delta<5>-3-beta
98004_at	11.4199	0.00965113	protein kinase inhibitor, alpha
95675_at	11.4173	0.00965671	riken cdna 4833416m01 gene
160636_at	11.3799	0.00973628	expressed sequence ai413582
92366_at	11.3783	0.00973967	laminin, alpha 2
98491_at	11.3622	0.00977428	adp-ribosylation factor-like 8b
161576_f_at	11.3572	0.00978503	traf type zinc finger domain containing 1
162038_f_at	11.3418	0.00981817	galactose mutarotase
160322_at	11.3247	0.0098552	transmembrane and coiled-coil domains 1
98404_at	11.3165	0.00987293	u2 small nuclear ribonucleoprotein auxiliary factor (u2af) 2
160365_at	11.3058	0.00989628	eukaryotic translation initiation factor 2, subunit 2 (beta)
103739_at	11.2931	0.00992413	riken cdna 1110017n23 gene
99336_at	11.2897	0.00993166	ribosomal protein s5
