# Supplementary material for: Transcriptional profiling of C57 and DBA strains of mice in the absence and presence of morphine
Source: BMC Genomics. 2007 Mar 16;8:76. doi: 10.1186/1471-2164-8-76 (PMC1851712; doi:10.1186/1471-2164-8-76)
Supplement: Additional file 3 — STable3. The data provided represent KEGG pathway analysis for showing differential expression using ANOVA. A. Genes showing main effect of strain. B. Genes showing main effect of treatment. C. Genes showing a strain by treatment interaction. [file 1471-2164-8-76-S3.xls]

## Sheet: Sheet1
A. Genes showing a main effect of strain
Term	Count	%	PValue	Genes
MMU03010:RIBOSOME	22	0.0209	1.11528e-05	102098_at, 101664_at, 100727_at, 98168_at, 98564_f_at, 97483_at, 98333_at, 99093_at, 93030_at, 97647_at, 101212_at, 96575_at, 101573_f_at, 96300_f_at, 100711_at, 160476_f_at, 100758_at, 94767_at, 161657_f_at, 98342_at, 93987_f_at, 102109_at, 94240_i_at,
MMU00190:OXIDATIVE PHOSPHORYLATION	23	0.0218	9.21695e-05	92598_at, 92615_at, 95072_at, 93764_at, 96281_at, 95698_at, 99128_at, 162280_f_at, 95744_at, 97307_f_at, 94216_at, 96291_f_at, 93596_i_at, 96267_at, 100628_at, 96611_at, 96955_at, 93972_at, 161487_f_at, 96280_at, 93114_at, 160383_at, 98117_at,
HSA03010:RIBOSOME	7	0.0066	0.00859325	100758_at, 94767_at, 98564_f_at, 97483_at, 98333_at, 101212_at, 96575_at,
MMU04720:LONG-TERM POTENTIATION	11	0.0104	0.0222225	160536_at, 103653_at, 162299_f_at, 95092_at, 101834_at, 100453_at, 100048_at, 94977_at, 93659_at, 161659_f_at, 101312_at,
MMU04612:ANTIGEN PROCESSING AND PRESENTATION	14	0.0133	0.0265878	101876_s_at, 93865_s_at, 93677_at, 101876_s_at, 93865_s_at, 162104_f_at, 104429_at, 98472_at, 104429_at, 98543_at, 101876_s_at, 93865_s_at, 98034_at, 93088_at, 161200_i_at, 93092_at, 104429_at,
MMU04730:LONG-TERM DEPRESSION	12	0.0114	0.0344665	104316_at, 160120_i_at, 160536_at, 103653_at, 95545_at, 162299_f_at, 92573_at, 101834_at, 102196_at, 94977_at, 161659_f_at, 104343_f_at,
MMU00193:ATP SYNTHESIS	8	0.0076	0.0411311	92598_at, 93596_i_at, 96955_at, 96281_at, 161487_f_at, 99128_at, 93114_at, 95744_at,
B. Genes showing a main effect of treatment
Term	Count	%	PValue	Genes
MMU04920:ADIPOCYTOKINE SIGNALING PATHWAY	5	0.0249	0.0195761	161853_f_at, 162385_i_at, 102668_at, 102629_at, 160134_at,
MMU04360:AXON GUIDANCE	6	0.0299	0.041788	102933_at, 160700_i_at, 94637_at, 95165_at, 97794_at, 102623_at,
C. Genes showing a strain by treatment interaction
Term	Count	%	PValue	Genes
MMU04510:FOCAL ADHESION	11	0.0306	0.0125301	101948_at, 161786_f_at, 93962_at, 162459_f_at, 98834_at, 92366_at, 92390_at, 92247_at, 160578_at, 92998_at, 161575_f_at,
MMU04330:NOTCH SIGNALING PATHWAY	5	0.0139	0.0168668	100495_at, 95886_g_at, 161912_r_at, 92652_at, 101081_at,
